# Supplementary material for: Glutamate production from aerial nitrogen using the nitrogen-fixing bacterium Klebsiella oxytoca
Source: Commun Biol. 2024 Apr 11;7:443. doi: 10.1038/s42003-024-06147-z (PMC11009414; doi:10.1038/s42003-024-06147-z)
Supplement: Supplementary file 4 — Supplementary Data [file 42003_2024_6147_MOESM4_ESM.xlsx]

## Sheet: Fig.2
a	Nitrogenase activity(μmol 4-h-1 mL-1)						b	Cell number(107 cells mL-1)						c	Glucose(g L-1)						d	Glutamate(mg L-1)
	Culture time(h)							Culture time(h)							Culture time(h)							Culture time(h)
	21.375	42.275	72.125	127.475	193.625			21.375	42.275	72.125	127.475	193.625			21.375	42.275	72.125	127.475	193.625			21.375	42.275	72.125	127.475	193.625
NG13-KD	0.105986	0.128083	0.103123	0.0511936	0		NG13-KD	25.8935	24.0196	27.092	30.7459	33.7507		NG13-KD	6.3296	4.47974	2.38143	0.0794557	0		NG13-KD	0	0	0	0	0
	0.0957455	0.121987	0.0786724	0.0152021	0.00306825			23.7785	21.9004	25.5805	29.6	29.0755			6.64071	4.71475	3.13459	0.990399	0			0	0	0	0	0
	0.091004	0.129705	0.0885618	0.0364052	0.00718366			20.6706	22.1832	25.175	29.3508	30.1519			6.63735	4.59948	2.99806	1.31606	0.0895276			0	0	0	0	0
NG13-KDC	0.381404	0.101223	0.101351	0.000333187	0.013419		NG13-KDC	26.2356	31.3076	34.0684	36.3941	41.8133		NG13-KDC	6.19307	2.89622	0.351396	0.121981	0		NG13-KDC	0	0	0	0	0
	0.314715	0.142307	0.0881261	0.00018307	0.00363576			24.3885	30.076	33.8332	35.7322	36.7236			6.26469	2.77983	0.487925	0.0514784	0			0	0	0	0	0
	0.302343	0.0925454	0.0436914	0.000128149	0.00542252			23.52	29.9842	33.7766	35.6805	38.3275			5.98716	3.0126	0.832607	0	0			0	0	0	0	0
CgCS-KD	0.044669	0.0560157	0.0487002	0.019658	0.0192736		CgCS-KD	15.1801	15.2184	14.3061	14.0133	14.6888		CgCS-KD	7.02008	6.16845	4.74161	2.89958	1.4649		CgCS-KD	10.5	16.1875	22.3125	27.8125	16.0625
	0.0657989	0.047946	0.0427285	0.0169742	0.0146309			15.2741	14.5997	13.4911	12.9268	14.1867			7.10737	6.26022	4.7942	2.94322	1.63388			14.2	23.6	28	24.8	15.7333
	0.0399495	0.0488979	0.0375366	0.0255968	0.0212654			14.5759	15.4895	13.915	14.6563	14.794			6.9977	6.38891	4.88709	2.84026	1.62605			12.2667	21.4	21.4667	32.8667	19.4
CgCS-KDC	0.0560962	0.0987515	0.106093	0.0839375	0.00429848		CgCS-KDC	13.5093	14.2252	14.28	14.0766	15.2181		CgCS-KDC	7.46772	6.17964	5.10307	1.83979	0		CgCS-KDC	15.625	54.4375	76.4375	100.812	107.562
	0.0621778	0.112851	0.0717304	0.0640598	0.00112771			13.0986	13.8034	13.459	13.5688	13.7728			7.14766	6.277	4.49317	1.50406	0			16.4	57.2	74.8667	109.667	100.067
	0.0607645	0.110585	0.0825937	0.0691894	0.00362844			13.0895	14.1047	15.008	13.2605	13.2494			7.56396	6.14943	4.5066	1.54883	0			17.8667	57.6	85.4667	117	120.667

## Sheet: Fig.3
a	Nitrogenase activity(μmol 4-h-1 mL-1)							b	Cell number(107 cells mL-1)							c	Glutamate(mg L-1)							d	Glucose(g L-1)							e	Citrate(g L-1)							f	2-OG(mg L-1)
	Culture time(h)								Culture time(h)								Culture time(h)								Culture time(h)								Culture time(h)								Culture time(h)
	23.7083	73.6083	143.108	214.108	287.458	361.108			23.7083	73.6083	143.108	214.108	287.458	361.108			23.7083	73.6083	143.108	214.108	287.458	361.108			23.7083	73.6083	143.108	214.108	287.458	361.108			23.7083	73.6083	143.108	214.108	287.458	361.108			23.7083	73.6083	143.108	214.108	287.458	361.108
NG13	0.288785	0	0.0378844	0.00151178	0.000422938	0.000188972		NG13	28.428	42.5036	53.9636	102.004	97.0165	108.38		NG13	0	0	0	0	0	0		NG13	6.25907	0.135993	0.130326	0	0	0		NG13	7.89347	7.60725	7.31673	0	0	0		NG13	40.4748	47.9165	61.7001	53.8563	61.281	62.3372
	0.328177	0.000166475	0.0149063	0.00581764	0.000382444	0.000238465			27.3925	46.4722	51.2711	103.4	96.1712	98.6637			0	0	0	0	0	0			6.52992	0.129193	0.123527	0	0	0			8.31913	6.16276	6.34802	0	0	0			42.4684	41.6376	51.5743	40.5814	65.1011	45.8744
	0.327691	0.000215968	0.00654653	0.0547029	0.000359947	0.000206969			29.0861	45.2556	51.2	89.3246	98.8308	97.4439			0	0	0	0	0	0			6.06188	0.103128	0.099728	0	0	0			7.20478	7.29387	7.44016	0.264626	0	0			39.4864	48.7377	63.5435	54.9076	60.7044	61.3125
CitS	0.152748	0.21258	0.00122832	0.00324402	0.000418438	0.000215968		CitS	28.4054	39.2	45.1562	102.03	110.014	109.053		CitS	10.1875	73.1333	76.8667	0	0	0		CitS	6.66478	0.838622	0	0	0	0		CitS	7.34365	6.98856	6.85446	0	0	0		CitS	90.0157	143.292	255.019	312.3	328.646	332.047
	0.145864	0.207536	0	0.0033835	0	0.000215968			27.8355	37.6585	45.8392	106.131	108.593	106.193			9.9375	72.9333	74.3333	0	0	0			6.91636	0.982548	0	0	0	0			6.99646	6.12405	6.15294	0	0	0			133.724	130.235	218.017	209.8	372.247	362.984
	0.139146	0.194371	0	0.0127646	0.00101235	0.00013498			28.186	38.507	43.7122	107.838	99.5448	114.036			10.4375	71.4	84.2	0	0	0			6.85177	1.20467	0	0	0	0			6.64926	6.589	6.30939	0	0	0			84.6985	133.67	187.496	254.229	280.915	284.96
CgCS	0.141878	0.191906	0	0.0413129	0.000260962	0.000152977		CgCS	20.6064	25.0334	32.6092	58.8298	84.7439	90.051		CgCS	0	130.4	185.867	92	0	0		CgCS	6.52879	2.22575	0	0	0	0		CgCS	7.25038	7.4528	7.57836	5.56769	0	0		CgCS	43.3817	68.9019	96.7452	169.692	250.492	240.327
	0.107669	0.15435	0	0.0299161	0.000872871	0.000103485			20.332	24.6665	31.9036	53.5238	80.2474	78.1271			0	104.133	163.467	83.5333	0	0			6.93676	2.78332	0	0	0	0			7.05951	5.55362	6.64842	5.65165	0	0			28.2149	52.8994	88.5429	139.038	271.988	274.316
	0.125909	0.151065	0	0.0411419	0.00191222	0.000166475			19.3917	23.7472	31.4927	59.1213	79.6467	83.4457			0	114.267	175.333	76	0	0			6.90503	2.61446	0	0	0	0			6.86864	6.84259	7.23532	5.06874	0	0			42.7107	63.8754	98.9545	155.52	211.338	245.019
CgCS+CitS	0.0434681	0.0993678	0.0533126	0.0027446	0	0.030204		CgCS+CitS	20.0339	20.5257	21.9363	24.5196	24.4233	54.0247		CgCS+CitS	13.25	177.067	265.067	330.667	331.733	250.067		CgCS+CitS	6.91523	4.90367	2.22801	0.0464642	0	0		CgCS+CitS	7.10877	7.25924	7.18515	6.81887	6.59619	0.888444		CgCS+CitS	72.1092	193.419	262.231	305.168	406.231	506.098
	0.0396122	0.0825493	0.0526197	0	0	0.00193022			18.7401	20.1375	20.7344	22.9723	23.8621	101.547			17.1875	169.6	270.267	339.8	304.733	183.067			7.09655	4.9728	1.99909	0.0577969	0	0			7.00645	5.67884	5.6295	6.12052	7.40347	0			47.1752	135.092	173.008	244.322	343.818	332.374
	0.0400081	0.0922364	0.050973	0	0	0.0145104			18.4143	19.5803	20.9745	21.2593	23.1695	41.0799			17	174.467	272.867	334.667	321.267	281.6			7.04782	4.9218	1.98663	0.0827289	0	0			6.90412	6.71448	6.80563	6.76551	6.53149	4.00013			68.9116	162.509	211.679	258.926	306.273	419.385

## Sheet: Fig.4a,b,c
a	Nitrogenase activity(μmol 4-h-1 mL-1)					b	Cell number(107 cells mL-1)					c	Glutamate(mg L-1)
	Culture time(h)						Culture time(h)						Culture time(h)
	32.8167	74.3167	149.517	245.817			32.8167	74.3167	149.517	245.817			32.8167	74.3167	149.517	245.817
KDC	0.0512159	0.074374	0.0356572	0		KDC	21.844	17.664	21.884	23.256		KDC	33	148.625	318.8	407.333
	0.0520843	0.0697397	0.0421588	0			19.352	19.524	22.172	21.156			31	149.312	301.8	416.667
	0.0516254	0.0677465	0.0457448	0			21.796	21.176	21.432	21.32			27.6667	153.312	335.267	357
KDC w/o Mo	0.00125981	0.00125531	0.000413939	0		KDC w/o Mo	20.288	20.62	22.952	21.78		KDC w/o Mo	0	0	0	0
	0.000886369	0.00107984	0	0.000499426			19.948	18.976	21.504	23.108			0	0	0	0
	0.00108884	0.00101235	0.000463432	0			22.092	24.828	23.428	23.48			0	0	0	0

## Sheet: Fig.4d,e
	d	air			e	15N2 gas
		m/z	intensity			m/z	intensity
		146.999	0			147	0.319031
		147.001	0.251489			147.002	10.2358
		147.003	2.92307			147.003	2.61566
		147.004	33.4687			147.005	2.49622
		147.006	3.2798			147.007	4.18638
		147.008	37.5709			147.008	30.954
		147.009	29.3805			147.01	126.346
		147.011	239.548			147.012	81.9828
		147.013	99.5651			147.014	71.91
		147.015	52.4131			147.015	62.3816
		147.016	115.538			147.017	104.759
		147.018	94.7805			147.019	19.6289
		147.02	3.3192			147.02	35.1702
		147.021	23.0553			147.022	8.04665
		147.023	23.9287			147.024	4.08609
		147.025	25.72			147.026	74.6604
		147.027	27.3681			147.027	173.927
		147.028	64.5013			147.029	126.263
		147.03	188.664			147.031	86.6914
		147.032	96.7663			147.032	96.025
		147.033	163.423			147.034	34.7278
		147.035	43.6089			147.036	58.599
		147.037	28.0016			147.037	121.665
		147.039	18.2966			147.039	36.7982
		147.04	46.1548			147.041	69.5497
		147.042	93.604			147.043	10.6109
		147.044	77.7484			147.044	64.7832
		147.045	159.538			147.046	130.388
		147.047	312.697			147.048	235.445
		147.049	337.868			147.049	307.742
		147.051	219.216			147.051	160.781
		147.052	106.618			147.053	88.1585
		147.054	160.683			147.055	83.1102
		147.056	109.289			147.056	61.9621
		147.057	10.7125			147.058	71.9128
		147.059	78.4219			147.06	21.9965
		147.061	0			147.061	0
		147.063	0			147.063	0
		147.064	23.2299			147.065	0.318966
		147.066	0.462436			147.067	7.93103
		147.068	0			147.068	29.4783
		147.069	0			147.07	3.59065
		147.071	0			147.072	7.93104
		147.073	0			147.073	0
		147.075	0.0961675			147.075	0
		147.076	18.1889			147.077	0
		147.078	2.25338			147.079	0
		147.08	1.81402			147.08	0
		147.081	0.128298			147.082	0.22004
		147.083	2.309			147.084	1.86329
		147.085	2.67175			147.085	0
		147.087	0			147.087	0
		147.088	2.7325			147.089	26.643
		147.09	7.91803			147.091	3.02362
		147.092	4.19563			147.092	0
		147.093	0.280511			147.094	0
		147.095	3.48872			147.096	0
		147.097	0			147.097	0
		147.099	0			147.099	0
		147.1	0			147.101	2.83516
		147.102	0			147.103	0.248168
		147.104	0			147.104	0
		147.105	0			147.106	0
		147.107	0			147.108	0
		147.109	1.81401			147.109	0.220044
		147.111	0.0321475			147.111	1.86329
		147.112	0			147.113	0.3357
		147.114	0.260649			147.115	4.48322
		147.116	22.3319			147.116	8.15113
		147.117	21.0255			147.118	27.1591
		147.119	1.92046			147.12	2.87085
		147.121	0			147.121	0
		147.123	1.814			147.123	0
		147.124	0.0321551			147.125	0
		147.126	0.0961624			147.127	0
		147.128	2.05768			147.128	0
		147.129	0			147.13	0
		147.131	0			147.132	0
		147.133	0			147.133	0
		147.134	0			147.135	0
		147.136	0			147.137	0
		147.138	0			147.139	0
		147.14	0			147.14	0
		147.141	0			147.142	0
		147.143	0			147.144	0
		147.145	0			147.145	0
		147.146	0			147.147	0
		147.148	0			147.149	0
		147.15	0.146003			147.151	0
		147.152	4.08477			147.152	0
		147.153	0			147.154	2.3048
		147.155	0			147.156	2.5
		147.157	0			147.157	0.508716
		147.158	0.18903			147.159	9.22104
		147.16	6.49904			147.161	0.632111
		147.162	0.0811649			147.163	0
		147.164	0			147.164	0
		147.165	0			147.166	0
		147.167	0			147.168	0
		147.169	0.28064			147.169	0
		147.17	3.48859			147.171	0
		147.172	0			147.173	0
		147.174	0			147.175	0
		147.176	0			147.176	0.220053
		147.177	0			147.178	1.86328
		147.179	0			147.18	0
		147.181	0			147.181	0
		147.182	0			147.183	0
		147.184	0			147.185	0
		147.186	0			147.187	0
		147.188	0			147.188	0
		147.189	0			147.19	0
		147.191	0			147.192	0
		147.193	0			147.193	0
		147.194	0			147.195	0
		147.196	0			147.197	0
		147.198	0			147.199	0
		147.2	0			147.2	0
		147.201	0			147.202	0
		147.203	0			147.204	0
		147.205	0			147.205	0
		147.206	0			147.207	0
		147.208	0			147.209	0
		147.21	0			147.211	0
		147.212	0			147.212	0
		147.213	0			147.214	0
		147.215	0			147.216	0
		147.217	0			147.217	0
		147.218	0			147.219	0
		147.22	0			147.221	0
		147.222	0			147.222	0
		147.224	0			147.224	0
		147.225	0			147.226	0
		147.227	0			147.228	0
		147.229	0			147.229	0
		147.23	0			147.231	0
		147.232	0			147.233	0
		147.234	0			147.234	0
		147.236	0			147.236	0
		147.237	0			147.238	0
		147.239	0			147.24	0
		147.241	0			147.241	0
		147.242	0			147.243	0
		147.244	0			147.245	0
		147.246	0			147.246	0
		147.248	0			147.248	0
		147.249	0			147.25	0
		147.251	0			147.252	0
		147.253	0			147.253	0
		147.254	0			147.255	0
		147.256	0			147.257	0
		147.258	0			147.258	0
		147.26	0			147.26	0
		147.261	0			147.262	0
		147.263	0			147.264	0
		147.265	0			147.265	0
		147.266	0			147.267	0
		147.268	0			147.269	0
		147.27	0			147.27	0
		147.272	0			147.272	0
		147.273	0			147.274	0
		147.275	0			147.276	0
		147.277	0			147.277	0
		147.278	0			147.279	0
		147.28	0			147.281	0
		147.282	0			147.282	0
		147.284	0			147.284	0
		147.285	0			147.286	0
		147.287	0			147.288	0
		147.289	0			147.289	0
		147.29	0			147.291	0
		147.292	0			147.293	0
		147.294	0			147.294	0
		147.296	0			147.296	0
		147.297	0			147.298	0
		147.299	0			147.3	0
		147.301	0			147.301	0
		147.302	0			147.303	0
		147.304	0			147.305	0
		147.306	0			147.306	0
		147.308	0			147.308	0
		147.309	0			147.31	0
		147.311	0			147.312	0
		147.313	0			147.313	0
		147.314	0			147.315	0
		147.316	0			147.317	0
		147.318	0			147.318	0
		147.32	0			147.32	0
		147.321	0			147.322	0
		147.323	0			147.324	0
		147.325	0			147.325	0
		147.326	0			147.327	0
		147.328	0			147.329	0
		147.33	0			147.33	0
		147.332	0			147.332	0
		147.333	0			147.334	0
		147.335	0			147.336	0
		147.337	0			147.337	0
		147.338	0			147.339	0
		147.34	0			147.341	0
		147.342	0			147.342	0
		147.344	0			147.344	0
		147.345	0			147.346	0
		147.347	0			147.348	0
		147.349	0			147.349	0
		147.35	0			147.351	0
		147.352	0			147.353	0
		147.354	0			147.354	0
		147.356	0			147.356	0
		147.357	0			147.358	0
		147.359	0			147.36	0
		147.361	0			147.361	0
		147.362	0			147.363	0
		147.364	0			147.365	0
		147.366	0			147.366	0
		147.368	0			147.368	0
		147.369	0			147.37	0
		147.371	0			147.372	0
		147.373	0			147.373	0
		147.374	0			147.375	0
		147.376	0			147.377	0
		147.378	0			147.378	0
		147.38	0			147.38	0
		147.381	0			147.382	0
		147.383	0			147.384	0
		147.385	0			147.385	0
		147.386	0			147.387	0
		147.388	0			147.389	0
		147.39	0			147.39	0
		147.392	0			147.392	0
		147.393	0			147.394	0
		147.395	0			147.396	0
		147.397	0			147.397	0
		147.398	0			147.399	0
		147.4	0			147.401	0
		147.402	0			147.402	0
		147.404	0			147.404	0
		147.405	0			147.406	0
		147.407	0			147.408	0
		147.409	0			147.409	0
		147.41	0			147.411	0
		147.412	0			147.413	0
		147.414	0			147.414	0
		147.416	0			147.416	0
		147.417	0			147.418	0
		147.419	0			147.42	0
		147.421	0			147.421	0
		147.422	0			147.423	0
		147.424	0			147.425	0
		147.426	0			147.426	0
		147.428	0			147.428	0
		147.429	0			147.43	0
		147.431	0			147.432	0
		147.433	0			147.433	0
		147.434	0			147.435	0
		147.436	0			147.437	0
		147.438	0			147.438	0
		147.44	0			147.44	0
		147.441	0			147.442	0
		147.443	0			147.444	0
		147.445	0			147.445	0
		147.446	0			147.447	0
		147.448	0			147.449	0
		147.45	0			147.45	0
		147.452	0			147.452	0
		147.453	0			147.454	0
		147.455	0			147.456	0
		147.457	0			147.457	0
		147.458	0			147.459	0
		147.46	0			147.461	0
		147.462	0			147.462	0
		147.464	0			147.464	0
		147.465	1.70749			147.466	0
		147.467	38.1387			147.468	0
		147.469	0			147.469	0
		147.47	0			147.471	0
		147.472	0			147.473	0
		147.474	0			147.475	0
		147.476	0			147.476	0
		147.477	0			147.478	0
		147.479	0			147.48	0
		147.481	0			147.481	0
		147.482	0			147.483	0
		147.484	0			147.485	0
		147.486	0			147.487	0
		147.488	0			147.488	0
		147.489	0			147.49	0
		147.491	0			147.492	0
		147.493	0			147.493	0
		147.494	0			147.495	0
		147.496	0			147.497	0
		147.498	0			147.499	0
		147.5	0			147.5	0
		147.501	0			147.502	0
		147.503	30.5467			147.504	0
		147.505	0.607124			147.505	0
		147.506	0			147.507	0
		147.508	0			147.509	0
		147.51	0			147.511	0
		147.512	0			147.512	0
		147.513	0			147.514	0
		147.515	0			147.516	0.318515
		147.517	0			147.517	7.93149
		147.518	0			147.519	0
		147.52	0			147.521	0
		147.522	0			147.523	0
		147.524	0			147.524	0
		147.525	0			147.526	0
		147.527	16.1287			147.528	0
		147.529	2.25596			147.529	0
		147.53	0			147.531	0
		147.532	0			147.533	0
		147.534	0			147.535	0
		147.536	16.1286			147.536	0
		147.537	2.256			147.538	0
		147.539	0			147.54	0
		147.541	0			147.541	0
		147.542	0			147.543	0
		147.544	0			147.545	0
		147.546	0			147.547	0
		147.548	0			147.548	0
		147.549	0			147.55	0
		147.551	0			147.552	0
		147.553	1.81376			147.553	0
		147.554	0.0323905			147.555	0
		147.556	0			147.557	0
		147.558	0			147.559	0
		147.56	0			147.56	0
		147.561	0			147.562	0
		147.563	0			147.564	0
		147.565	0			147.565	0
		147.567	0			147.567	0
		147.568	0			147.569	0
		147.57	0			147.571	0
		147.572	0			147.572	0
		147.573	0.096118			147.574	0
		147.575	2.05773			147.576	0
		147.577	0			147.577	0
		147.579	0.0961175			147.579	0
		147.58	2.05773			147.581	0
		147.582	0			147.583	0
		147.584	18.8662			147.584	0
		147.585	4.46393			147.586	0.656188
		147.587	103.1			147.588	16.583
		147.589	28.6349			147.589	4.76077
		147.591	54.3321			147.591	0
		147.592	34.8611			147.593	0
		147.594	2.81139			147.595	0.220111
		147.596	7.86266			147.596	1.97885
		147.597	0.163645			147.598	2.30104
		147.599	2.05773			147.6	0
		147.601	0			147.601	0
		147.603	0			147.603	0
		147.604	0.096115			147.605	0
		147.606	2.05773			147.607	0
		147.608	0			147.608	0
		147.609	0			147.61	2.83473
		147.611	0			147.612	0.248607
		147.613	0			147.613	0
		147.615	0			147.615	0
		147.616	0			147.617	0
		147.618	0			147.619	0
		147.62	0			147.62	0
		147.621	0			147.622	0
		147.623	0			147.624	0
		147.625	0			147.625	0
		147.627	0			147.627	0
		147.628	0			147.629	0
		147.63	0			147.631	0
		147.632	0			147.632	0
		147.633	2.30352			147.634	0
		147.635	0.0810997			147.636	0
		147.637	0			147.637	0
		147.639	0			147.639	0
		147.64	0			147.641	0
		147.642	0			147.643	0
		147.644	0			147.644	0
		147.645	0.0961109			147.646	0
		147.647	2.05774			147.648	0
		147.649	3.92971			147.649	0
		147.651	0.0702933			147.651	0
		147.652	0			147.653	0
		147.654	0			147.655	0
		147.656	0.0961099			147.656	0
		147.657	2.05774			147.658	0
		147.659	0			147.66	0
		147.661	0			147.661	0
		147.663	0			147.663	0
		147.664	0			147.665	0
		147.666	0			147.667	0
		147.668	0			147.668	0
		147.669	0			147.67	0
		147.671	0			147.672	0
		147.673	0			147.674	0
		147.675	0			147.675	0
		147.676	0			147.677	0
		147.678	0			147.679	0
		147.68	0			147.68	0
		147.681	0			147.682	0
		147.683	0			147.684	0
		147.685	0			147.686	0
		147.687	0			147.687	0
		147.688	0			147.689	0
		147.69	0			147.691	0
		147.692	0			147.692	0
		147.693	0			147.694	0
		147.695	0			147.696	0
		147.697	0			147.698	0
		147.699	0			147.699	0
		147.7	0			147.701	0
		147.702	0			147.703	0
		147.704	0			147.704	0
		147.705	0			147.706	0
		147.707	0			147.708	0
		147.709	0			147.71	0
		147.711	0			147.711	0
		147.712	0			147.713	0
		147.714	0			147.715	0
		147.716	0			147.716	0
		147.718	0			147.718	0
		147.719	0			147.72	0
		147.721	0			147.722	0
		147.723	0			147.723	0
		147.724	0			147.725	0
		147.726	0			147.727	0
		147.728	0			147.728	0
		147.73	0			147.73	0
		147.731	0			147.732	0
		147.733	0			147.734	0
		147.735	0			147.735	0
		147.736	0			147.737	0
		147.738	0			147.739	0
		147.74	0			147.74	0
		147.742	0			147.742	0
		147.743	0			147.744	0
		147.745	0			147.746	0
		147.747	0			147.747	0
		147.748	0			147.749	0
		147.75	0			147.751	0
		147.752	0			147.752	0
		147.754	0			147.754	0
		147.755	0			147.756	0
		147.757	0			147.758	0
		147.759	0			147.759	0
		147.76	0			147.761	0
		147.762	0			147.763	0
		147.764	0			147.764	0
		147.766	0			147.766	0
		147.767	0			147.768	0
		147.769	0			147.77	0
		147.771	0			147.771	0
		147.772	0			147.773	0
		147.774	0			147.775	0
		147.776	0			147.777	0
		147.778	0			147.778	0
		147.779	0			147.78	0
		147.781	0			147.782	0
		147.783	0			147.783	0
		147.784	0			147.785	0
		147.786	0			147.787	0
		147.788	0			147.789	0
		147.79	0			147.79	0
		147.791	0			147.792	0
		147.793	0			147.794	0
		147.795	0			147.795	0
		147.796	0			147.797	0
		147.798	0			147.799	0
		147.8	0			147.801	0
		147.802	0			147.802	0
		147.803	0			147.804	0
		147.805	0			147.806	0
		147.807	0			147.807	0
		147.808	0			147.809	0
		147.81	0			147.811	0
		147.812	0			147.813	0
		147.814	0			147.814	0
		147.815	0			147.816	0
		147.817	0			147.818	0
		147.819	0			147.819	0
		147.821	0			147.821	0.0445947
		147.822	0			147.823	3.87207
		147.824	0			147.825	0
		147.826	0			147.826	0
		147.827	0			147.828	0
		147.829	0			147.83	0
		147.831	0			147.831	0
		147.833	0			147.833	0
		147.834	0			147.835	0
		147.836	0			147.837	0
		147.838	0			147.838	0
		147.839	0			147.84	0
		147.841	0			147.842	0
		147.843	0			147.843	0
		147.845	0			147.845	0
		147.846	0			147.847	0
		147.848	0			147.849	0
		147.85	0			147.85	0
		147.851	0			147.852	0
		147.853	0			147.854	0
		147.855	0			147.855	0
		147.857	0			147.857	0
		147.858	0			147.859	0
		147.86	0			147.861	0
		147.862	0			147.862	0
		147.863	0			147.864	0
		147.865	0			147.866	0
		147.867	0			147.868	0
		147.869	0			147.869	0
		147.87	0			147.871	0
		147.872	0			147.873	0
		147.874	0			147.874	0
		147.875	0			147.876	0
		147.877	0			147.878	0
		147.879	0			147.88	0
		147.881	0			147.881	0
		147.882	0			147.883	0
		147.884	0			147.885	0
		147.886	0			147.886	0
		147.887	0			147.888	0
		147.889	0			147.89	0
		147.891	0			147.892	0
		147.893	0			147.893	0
		147.894	0			147.895	0
		147.896	0			147.897	0
		147.898	0			147.898	0
		147.9	0			147.9	0
		147.901	0			147.902	0
		147.903	0			147.904	0
		147.905	0			147.905	0
		147.906	0			147.907	0
		147.908	0			147.909	0
		147.91	0			147.91	0
		147.912	0			147.912	0
		147.913	0			147.914	0
		147.915	0			147.916	0
		147.917	0			147.917	0
		147.918	0			147.919	0
		147.92	0			147.921	0
		147.922	0			147.922	0
		147.924	0			147.924	0
		147.925	0			147.926	0
		147.927	1.81356			147.928	0
		147.929	0.032595			147.929	0
		147.93	3.92937			147.931	0
		147.932	0.0706266			147.933	0
		147.934	0			147.934	0
		147.936	0			147.936	0
		147.937	0			147.938	0
		147.939	0			147.94	0
		147.941	0			147.941	0
		147.942	0			147.943	0
		147.944	0			147.945	0
		147.946	0			147.947	0.764623
		147.948	0			147.948	20.4589
		147.949	0.0960808			147.95	70.6906
		147.951	2.15385			147.952	59.4673
		147.953	2.28767			147.953	33.4947
		147.954	8.85328			147.955	2.87392
		147.956	47.2328			147.957	0.220161
		147.958	2.99168			147.959	1.86317
		147.96	0			147.96	0
		147.961	0			147.962	0.818994
		147.963	0			147.964	20.75
		147.965	23.1559			147.965	19.931
		147.967	0.459458			147.967	0
		147.968	30.7914			147.969	0.220163
		147.97	5.82403			147.971	1.86317
		147.972	0			147.972	0.239175
		147.973	0			147.974	4.76082
		147.975	0			147.976	26.6396
		147.977	0			147.977	3.02705
		147.979	0.0960779			147.979	0
		147.98	2.05777			147.981	0.239174
		147.982	0			147.983	4.76083
		147.984	32.7244			147.984	0.318046
		147.985	4.58326			147.986	8.24552
		147.987	3.85374			147.988	1.8531
		147.989	0.0693342			147.989	60.6047
		147.991	0			147.991	0.728632
		147.992	0			147.993	0
		147.994	0			147.995	0
		147.996	0.0960762			147.996	0
		147.997	2.05777			147.998	0.318032
		147.999	0			148	7.93197
		148.001	0			148.001	0
		148.003	0			148.003	0
		148.004	0			148.005	0
		148.006	0.0960752			148.007	0
		148.008	2.05777			148.008	0
		148.009	0			148.01	26.6395
		148.011	18.7685			148.012	3.26636
		148.013	69.4833			148.014	4.76083
		148.015	137.653			148.015	78.2456
		148.016	0.941199			148.017	6.6513
		148.018	18.7685			148.019	28.6081
		148.02	1.9238			148.02	6.20591
		148.021	0			148.022	55.8165
		148.023	47.6219			148.024	96.4543
		148.025	6.37807			148.026	13.9057
		148.027	119.084			148.027	54.5127
		148.028	33.3794			148.029	67.7761
		148.03	0.459354			148.031	21.1571
		148.032	66.3825			148.032	25.2925
		148.034	86.7684			148.034	2.87421
		148.035	2.45009			148.036	25.2924
		148.037	55.0308			148.038	4.33938
		148.039	3.98362			148.039	36.0348
		148.04	23.156			148.041	0.239166
		148.042	60.398			148.043	4.76083
		148.044	31.4463			148.044	27.3005
		148.046	105.07			148.046	74.3826
		148.047	137.227			148.048	16.3534
		148.049	139.629			148.05	160.855
		148.051	384.399			148.051	152.861
		148.052	898.854			148.053	304.57
		148.054	2263.56			148.055	676.695
		148.056	5680.09			148.056	1188.03
		148.058	11235.9			148.058	2349.14
		148.059	14340.6			148.06	1629.99
		148.061	13868.9			148.062	1740.26
		148.063	9063.42			148.063	1173.92
		148.064	5205.92			148.065	691.98
		148.066	2710.9			148.067	456.539
		148.068	1157.13			148.068	195.544
		148.07	838.939			148.07	71.8012
		148.071	351.376			148.072	113.707
		148.073	154			148.074	8.55516
		148.075	79.1261			148.075	4.02442
		148.076	54.1135			148.077	0
		148.078	6.33233			148.079	0
		148.08	0.0354007			148.081	0.451151
		148.082	16.8078			148.082	10.7557
		148.083	4.58075			148.084	5.29409
		148.085	3.90734			148.086	2.55388
		148.087	13.8538			148.087	2.5
		148.088	16.2065			148.089	0.318695
		148.09	6.52732			148.091	2.45977
		148.092	0.365731			148.093	0
		148.094	2.67379			148.094	0.0444549
		148.095	0			148.096	3.87221
		148.097	0			148.098	0
		148.099	0			148.099	0
		148.101	0.130375			148.101	0
		148.102	2.7927			148.103	0
		148.104	0			148.105	0
		148.106	0			148.106	0
		148.107	0.0724431			148.108	0
		148.109	2.00448			148.11	0
		148.111	2.1157			148.111	2.8343
		148.113	0.0381446			148.113	0.249038
		148.114	0			148.115	0
		148.116	0			148.117	0
		148.118	0			148.118	0
		148.119	0			148.12	0
		148.121	0			148.122	0.330754
		148.123	0			148.123	8.25258
		148.125	0			148.125	0
		148.126	0			148.127	0
		148.128	0			148.129	0
		148.13	0.24921			148.13	0
		148.131	2.67387			148.132	0
		148.133	0			148.134	0
		148.135	2.30358			148.136	0
		148.137	0.0810308			148.137	0
		148.138	0			148.139	0
		148.14	0			148.141	0
		148.142	0			148.142	0
		148.143	0			148.144	0
		148.145	0			148.146	0
		148.147	0			148.148	0
		148.149	0			148.149	0
		148.15	0			148.151	0
		148.152	0			148.153	0
		148.154	0.282315			148.154	0
		148.156	3.48692			148.156	0
		148.157	0			148.158	0
		148.159	0			148.16	0
		148.161	0			148.161	0
		148.162	0			148.163	0
		148.164	0			148.165	0
		148.166	0			148.166	0
		148.168	0			148.168	0
		148.169	0			148.17	0
		148.171	0			148.172	0
		148.173	0			148.173	0
		148.174	0			148.175	0
		148.176	0			148.177	0
		148.178	0			148.179	0
		148.18	0			148.18	0
		148.181	0			148.182	0
		148.183	0			148.184	0
		148.185	0			148.185	0
		148.186	0			148.187	0
		148.188	0			148.189	0
		148.19	0			148.191	0
		148.192	0			148.192	0
		148.193	0			148.194	0
		148.195	0			148.196	0
		148.197	0			148.197	0
		148.199	0			148.199	0
		148.2	0			148.201	0
		148.202	0			148.203	0
		148.204	0			148.204	0
		148.205	0			148.206	0
		148.207	0			148.208	0
		148.209	0			148.209	0
		148.211	0			148.211	0
		148.212	0			148.213	0
		148.214	0			148.215	0
		148.216	0			148.216	0
		148.217	0			148.218	0
		148.219	0			148.22	0
		148.221	0			148.221	0
		148.223	0			148.223	0
		148.224	0			148.225	0
		148.226	0			148.227	0
		148.228	0			148.228	0
		148.229	0			148.23	0
		148.231	0			148.232	0
		148.233	0			148.234	0
		148.235	0			148.235	0
		148.236	0			148.237	0
		148.238	0			148.239	0
		148.24	0			148.24	0
		148.241	0			148.242	0
		148.243	0			148.244	0
		148.245	0			148.246	0
		148.247	0			148.247	0
		148.248	0			148.249	0
		148.25	0			148.251	0
		148.252	0			148.252	0
		148.254	0			148.254	0
		148.255	0			148.256	0
		148.257	0			148.258	0
		148.259	0			148.259	0
		148.26	0			148.261	0
		148.262	0			148.263	0
		148.264	0			148.264	0
		148.266	0			148.266	0
		148.267	0			148.268	0
		148.269	0			148.27	0
		148.271	0			148.271	0
		148.272	0			148.273	0
		148.274	0			148.275	0
		148.276	0			148.277	0
		148.278	0			148.278	0
		148.279	0			148.28	0
		148.281	0			148.282	0
		148.283	0			148.283	0
		148.284	0			148.285	0
		148.286	0			148.287	0
		148.288	0			148.289	0
		148.29	0			148.29	0
		148.291	0			148.292	0
		148.293	0			148.294	0
		148.295	0			148.295	0
		148.297	0			148.297	0
		148.298	0			148.299	0
		148.3	0			148.301	0
		148.302	0			148.302	0
		148.303	0			148.304	0
		148.305	0			148.306	0
		148.307	0			148.307	0
		148.309	0			148.309	0
		148.31	0			148.311	0
		148.312	0			148.313	0
		148.314	0			148.314	0
		148.315	0			148.316	0
		148.317	0			148.318	0
		148.319	0			148.32	0
		148.321	0			148.321	0
		148.322	0			148.323	0
		148.324	0			148.325	0
		148.326	0			148.326	0
		148.327	0			148.328	0
		148.329	0			148.33	0
		148.331	0			148.332	0
		148.333	0			148.333	0
		148.334	0			148.335	0
		148.336	0			148.337	0
		148.338	0			148.338	0
		148.34	0			148.34	0
		148.341	0			148.342	0
		148.343	0			148.344	0
		148.345	0			148.345	0
		148.346	0			148.347	0
		148.348	0			148.349	0
		148.35	0			148.35	0
		148.352	0			148.352	0
		148.353	0			148.354	0
		148.355	0			148.356	0
		148.357	0			148.357	0
		148.358	0			148.359	0
		148.36	0			148.361	0
		148.362	0			148.363	0
		148.364	0			148.364	0
		148.365	0			148.366	0
		148.367	0			148.368	0
		148.369	0			148.369	0
		148.37	0			148.371	0
		148.372	0			148.373	0
		148.374	0			148.375	0
		148.376	0			148.376	0
		148.377	0			148.378	0
		148.379	0			148.38	0
		148.381	0			148.381	0
		148.383	0			148.383	0
		148.384	0			148.385	0
		148.386	0			148.387	0
		148.388	0			148.388	0
		148.389	0			148.39	0
		148.391	0			148.392	0
		148.393	0			148.393	0
		148.395	0			148.395	0
		148.396	0			148.397	0
		148.398	0			148.399	0
		148.4	0			148.4	0
		148.401	0			148.402	0
		148.403	0			148.404	0
		148.405	0			148.406	0
		148.407	0			148.407	0
		148.408	0			148.409	0
		148.41	0			148.411	0
		148.412	0			148.412	0
		148.413	0			148.414	0
		148.415	0			148.416	0
		148.417	0			148.418	0
		148.419	0			148.419	0
		148.42	0			148.421	0
		148.422	0			148.423	0
		148.424	0			148.424	0
		148.426	0			148.426	0
		148.427	0			148.428	0
		148.429	0			148.43	0
		148.431	0			148.431	0
		148.432	0			148.433	0
		148.434	0			148.435	0
		148.436	0			148.436	0
		148.438	0			148.438	0
		148.439	0			148.44	0
		148.441	0			148.442	0
		148.443	0			148.443	0
		148.444	0			148.445	0
		148.446	0			148.447	0
		148.448	0			148.449	0
		148.45	0			148.45	0
		148.451	0			148.452	0
		148.453	0			148.454	0
		148.455	0			148.455	0
		148.457	0			148.457	0
		148.458	0			148.459	0
		148.46	0			148.461	0
		148.462	0			148.462	0
		148.463	0			148.464	0
		148.465	0			148.466	0
		148.467	0			148.467	0
		148.469	0			148.469	0
		148.47	0.17834			148.471	0
		148.472	3.82166			148.473	0
		148.474	0			148.474	0
		148.475	0			148.476	0
		148.477	0			148.478	0
		148.479	0			148.479	0
		148.481	0			148.481	0
		148.482	0			148.483	0
		148.484	0			148.485	0
		148.486	0			148.486	0
		148.487	0			148.488	0
		148.489	0			148.49	0
		148.491	0			148.492	0
		148.493	0			148.493	0
		148.494	0			148.495	0
		148.496	0			148.497	0
		148.498	0			148.498	0
		148.5	0			148.5	0
		148.501	0			148.502	0
		148.503	0			148.504	0
		148.505	0			148.505	0
		148.506	0			148.507	0
		148.508	0			148.509	0
		148.51	0.0960254			148.51	0
		148.512	2.05782			148.512	0
		148.513	0			148.514	0
		148.515	0			148.516	0
		148.517	0			148.517	0
		148.518	0			148.519	0
		148.52	0			148.521	0
		148.522	0			148.523	0
		148.524	0			148.524	0
		148.525	0			148.526	0
		148.527	0			148.528	0
		148.529	0			148.529	0
		148.531	0			148.531	0
		148.532	0			148.533	0
		148.534	0			148.535	0
		148.536	0			148.536	0
		148.537	0			148.538	0
		148.539	0			148.54	0
		148.541	0			148.541	0
		148.543	0			148.543	0
		148.544	0			148.545	0
		148.546	0.140603			148.547	0
		148.548	3.01324			148.548	0
		148.549	0			148.55	0
		148.551	0			148.552	0
		148.553	0			148.554	0
		148.555	0			148.555	0
		148.556	0			148.557	0
		148.558	0			148.559	0
		148.56	0			148.56	0
		148.561	0			148.562	0
		148.563	0			148.564	0
		148.565	0			148.566	0
		148.567	0			148.567	0
		148.568	0			148.569	0
		148.57	0			148.571	0
		148.572	0			148.572	0
		148.574	0			148.574	0
		148.575	0			148.576	0
		148.577	0			148.578	0.683008
		148.579	0			148.579	17.7308
		148.58	0			148.581	16.9037
		148.582	0			148.583	11.0839
		148.584	0			148.584	8.18199
		148.586	0			148.586	27.4176
		148.587	0			148.588	27.3324
		148.589	0			148.59	0
		148.591	0			148.591	25.6079
		148.592	0			148.593	10.9244
		148.594	0			148.595	2.41667
		148.596	0			148.597	2.3011
		148.598	0			148.598	0
		148.599	0			148.6	0
		148.601	0			148.602	0
		148.603	0			148.603	0
		148.605	0			148.605	0
		148.606	0			148.607	0
		148.608	0			148.609	0
		148.61	0			148.61	0
		148.611	0			148.612	0
		148.613	0			148.614	0
		148.615	0			148.615	0
		148.617	0			148.617	0
		148.618	0			148.619	0
		148.62	0			148.621	0
		148.622	0			148.622	0
		148.623	0			148.624	0
		148.625	0			148.626	0
		148.627	0			148.628	0
		148.629	0			148.629	0
		148.63	0			148.631	0
		148.632	0			148.633	0
		148.634	0			148.634	0
		148.636	0			148.636	0
		148.637	0			148.638	0
		148.639	0			148.64	0
		148.641	0			148.641	0
		148.642	0			148.643	0
		148.644	0			148.645	0
		148.646	0			148.646	0
		148.648	0			148.648	0
		148.649	0			148.65	0
		148.651	0			148.652	0.115558
		148.653	0			148.653	2.30111
		148.654	0			148.655	0
		148.656	0			148.657	0.274948
		148.658	0			148.659	5.47505
		148.66	0			148.66	0
		148.661	0			148.662	0
		148.663	0			148.664	0
		148.665	0			148.665	0
		148.667	0			148.667	0
		148.668	0			148.669	0
		148.67	0			148.671	0
		148.672	0			148.672	0
		148.673	0			148.674	0
		148.675	0			148.676	0
		148.677	0			148.677	0
		148.679	0			148.679	0
		148.68	0			148.681	0
		148.682	0			148.683	0
		148.684	0			148.684	0
		148.685	0			148.686	0
		148.687	0			148.688	0
		148.689	0			148.69	0
		148.691	0			148.691	0
		148.692	0			148.693	0
		148.694	0			148.695	0
		148.696	0			148.696	0
		148.698	0.0960069			148.698	0
		148.699	2.05784			148.7	0
		148.701	0			148.702	0
		148.703	0			148.703	0
		148.704	0			148.705	0
		148.706	0			148.707	0
		148.708	0			148.708	0
		148.71	0			148.71	0
		148.711	0.0756278			148.712	0
		148.713	2.07822			148.714	0
		148.715	0			148.715	0
		148.716	0			148.717	0
		148.718	0			148.719	0
		148.72	0			148.721	0
		148.722	0			148.722	0
		148.723	0			148.724	0
		148.725	0			148.726	0
		148.727	0			148.727	0
		148.729	0			148.729	0
		148.73	0			148.731	0
		148.732	0			148.733	0
		148.734	0			148.734	0
		148.735	0			148.736	0
		148.737	0			148.738	0
		148.739	0			148.739	0
		148.741	0			148.741	0
		148.742	0			148.743	0
		148.744	0			148.745	0
		148.746	0			148.746	0
		148.747	0			148.748	0
		148.749	0			148.75	0
		148.751	0			148.752	0
		148.753	0			148.753	0
		148.754	0			148.755	0
		148.756	0			148.757	0
		148.758	0			148.758	0
		148.76	0			148.76	0
		148.761	0			148.762	0
		148.763	0			148.764	0
		148.765	0			148.765	0
		148.766	0			148.767	0
		148.768	0			148.769	0
		148.77	0			148.77	0
		148.772	0			148.772	0
		148.773	0			148.774	0
		148.775	0			148.776	0
		148.777	0			148.777	0
		148.778	0			148.779	0
		148.78	0			148.781	0
		148.782	0			148.783	0
		148.784	0			148.784	0
		148.785	0			148.786	0
		148.787	0			148.788	0
		148.789	0			148.789	0
		148.791	0			148.791	0
		148.792	0			148.793	0
		148.794	0			148.795	0
		148.796	0			148.796	0
		148.797	0			148.798	0
		148.799	0			148.8	0
		148.801	0			148.801	0
		148.803	0			148.803	34.2964
		148.804	0			148.805	0.286911
		148.806	0			148.807	0
		148.808	0			148.808	0
		148.809	0			148.81	0
		148.811	0			148.812	0
		148.813	0			148.814	0
		148.815	0			148.815	0
		148.816	0			148.817	0
		148.818	0			148.819	0
		148.82	0			148.82	0
		148.822	0			148.822	0
		148.823	0			148.824	0
		148.825	0			148.826	0
		148.827	0			148.827	0
		148.828	0			148.829	0
		148.83	0			148.831	0
		148.832	0			148.832	0
		148.834	0			148.834	0
		148.835	0			148.836	0
		148.837	0			148.838	0
		148.839	0			148.839	0
		148.84	0			148.841	0
		148.842	0			148.843	0
		148.844	0			148.845	0
		148.846	0			148.846	0
		148.847	0			148.848	0
		148.849	0			148.85	0
		148.851	0			148.851	0
		148.853	0			148.853	0
		148.854	0			148.855	0
		148.856	0			148.857	0
		148.858	0			148.858	0
		148.859	0			148.86	0
		148.861	0			148.862	0
		148.863	0			148.863	0
		148.865	0			148.865	0
		148.866	0			148.867	0
		148.868	0			148.869	0
		148.87	0			148.87	0
		148.871	0			148.872	0
		148.873	0			148.874	0
		148.875	0			148.876	0
		148.877	0			148.877	0
		148.878	0			148.879	0
		148.88	0			148.881	0
		148.882	0			148.882	0
		148.884	0			148.884	0
		148.885	0			148.886	0
		148.887	0			148.888	0
		148.889	0			148.889	0
		148.89	0			148.891	0
		148.892	0			148.893	0
		148.894	0			148.895	0
		148.896	0			148.896	0
		148.897	0			148.898	0
		148.899	0			148.9	0
		148.901	0			148.901	0
		148.903	0			148.903	0
		148.904	0			148.905	0
		148.906	0			148.907	0
		148.908	0			148.908	0
		148.909	0			148.91	0
		148.911	0			148.912	0
		148.913	0			148.913	0
		148.915	0			148.915	0
		148.916	0			148.917	0
		148.918	0			148.919	0
		148.92	0			148.92	0
		148.921	0			148.922	0
		148.923	0			148.924	0
		148.925	0			148.926	0
		148.927	0			148.927	0
		148.928	0			148.929	0
		148.93	0			148.931	0
		148.932	0			148.932	0
		148.934	0			148.934	0
		148.935	0			148.936	0
		148.937	0			148.938	0
		148.939	0			148.939	0.730277
		148.94	0			148.941	18.2697
		148.942	0			148.943	0
		148.944	0			148.944	0
		148.946	0			148.946	0
		148.947	0			148.948	0
		148.949	0			148.95	0
		148.951	0			148.951	0
		148.952	0			148.953	0
		148.954	0.171396			148.955	0
		148.956	3.95843			148.957	2.34895
		148.958	22.3819			148.958	29.3568
		148.959	26.7209			148.96	85.1915
		148.961	41.6028			148.962	4.10275
		148.963	9.16454			148.963	0.945736
		148.965	20.5787			148.965	22.3043
		148.966	18.2341			148.967	0
		148.968	2.26414			148.969	0
		148.97	1.81416			148.97	0
		148.971	40.1089			148.972	0
		148.973	24.2891			148.974	34.6146
		148.975	24.6938			148.976	8.53582
		148.977	23.8264			148.977	7.93294
		148.978	4.74828			148.979	0
		148.98	18.1783			148.981	0
		148.982	2.26422			148.982	3.14717
		148.984	18.7649			148.984	2.10283
		148.985	25.085			148.986	0
		148.987	2.57294			148.988	0
		148.989	0.0387017			148.989	0
		148.99	0			148.991	0.115537
		148.992	0			148.993	2.30113
		148.994	0			148.994	0
		148.996	0			148.996	25.2889
		148.997	0			148.998	2.87773
		148.999	39.9568			149	0
		149.001	2.73551			149.001	0
		149.002	16.1203			149.003	25.2889
		149.004	25.0355			149.005	2.87776
		149.006	5.76726			149.007	69.9449
		149.008	0			149.008	9.29016
		149.009	68.5877			149.01	30.6398
		149.011	33.2216			149.012	17.2234
		149.013	63.6211			149.013	19.7188
		149.015	9.18012			149.015	8.36214
		149.016	40.0931			149.017	37.2592
		149.018	36.1428			149.019	69.8898
		149.02	124.585			149.02	90.2374
		149.021	118.88			149.022	225.091
		149.023	146.714			149.024	217.784
		149.025	77.9947			149.026	98.8953
		149.027	150.572			149.027	58.8792
		149.028	40.8938			149.029	77.2209
		149.03	52.1801			149.031	8.57983
		149.032	18.8832			149.032	63.0373
		149.034	4.60141			149.034	30.264
		149.035	0.0809076			149.036	24.5585
		149.037	0			149.038	5.27127
		149.039	0			149.039	56.8012
		149.04	18.7647			149.041	9.55906
		149.042	2.31833			149.043	26.0963
		149.044	52.1138			149.044	139.766
		149.046	65.0253			149.046	256.825
		149.047	9.55137			149.048	430.307
		149.049	63.5195			149.05	970.496
		149.051	10.3414			149.051	2811.05
		149.052	46.1874			149.053	5614.43
		149.054	36.2436			149.055	11512.3
		149.056	99.7776			149.057	12818.7
		149.058	374.541			149.058	13021.8
		149.059	310.624			149.06	8802.9
		149.061	415.088			149.062	4299.79
		149.063	735.144			149.063	2786.59
		149.065	681.736			149.065	1138.34
		149.066	384.402			149.067	698.043
		149.068	233.658			149.069	343.416
		149.07	145.743			149.07	109.334
		149.071	183.286			149.072	112.484
		149.073	23.4323			149.074	49.9805
		149.075	9.21395			149.076	49.3245
		149.077	2.4145			149.077	35.0276
		149.078	7.04097			149.079	30.6435
		149.08	16.1031			149.081	19.1473
		149.082	5.99295			149.082	11.3556
		149.084	4.29602			149.084	22.1501
		149.085	5.33149			149.086	2.19151
		149.087	4.39715			149.088	2.85658
		149.089	6.49131			149.089	2.83346
		149.09	0.0678409			149.091	0.365406
		149.092	0			149.093	42.5021
		149.094	0			149.094	4.52578
		149.096	1.88616			149.096	2.85658
		149.097	2.03692			149.098	0
		149.099	0			149.1	0
		149.101	0			149.101	0.220319
		149.102	0.0959669			149.103	1.86301
		149.104	2.05788			149.105	0.0439388
		149.106	1.81292			149.107	3.87273
		149.108	0.0332376			149.108	0
		149.109	1.81291			149.11	0
		149.111	0.0332395			149.112	0
		149.113	0			149.113	0
		149.115	0			149.115	0
		149.116	0			149.117	0
		149.118	0			149.119	0
		149.12	0			149.12	0
		149.121	0			149.122	26.6352
		149.123	1.81291			149.124	3.03147
		149.125	0.033247			149.126	0
		149.127	0			149.127	2.30495
		149.128	0			149.129	0.19505
		149.13	1.8129			149.131	0
		149.132	23.2665			149.132	0
		149.134	16.5786			149.134	0
		149.135	2.4553			149.136	0
		149.137	6.0073			149.138	0
		149.139	0.0332545			149.139	0
		149.14	0			149.141	0
		149.142	0			149.143	0
		149.144	0			149.144	0
		149.146	0			149.146	0
		149.147	0			149.148	0
		149.149	0			149.15	0
		149.151	0			149.151	0
		149.152	0			149.153	0
		149.154	0			149.155	0
		149.156	0			149.157	0
		149.158	0			149.158	0
		149.159	0			149.16	0
		149.161	0			149.162	0
		149.163	0			149.163	0
		149.165	0			149.165	0
		149.166	0			149.167	0
		149.168	0			149.169	0.115526
		149.17	0			149.17	2.30114
		149.171	0			149.172	0
		149.173	0			149.174	0
		149.175	0			149.176	0
		149.177	0			149.177	0
		149.178	0			149.179	0
		149.18	0			149.181	0
		149.182	0			149.182	0
		149.184	0			149.184	0
		149.185	0			149.186	0
		149.187	0			149.188	0
		149.189	0			149.189	0
		149.19	0			149.191	0
		149.192	0			149.193	0
		149.194	0			149.195	0
		149.196	0			149.196	0
		149.197	0			149.198	0
		149.199	0			149.2	0
		149.201	0			149.201	0
		149.203	0			149.203	0
		149.204	0			149.205	0
		149.206	0			149.207	0
		149.208	0			149.208	0
		149.209	0			149.21	0
		149.211	0			149.212	0
		149.213	0			149.213	0
		149.215	0			149.215	0
		149.216	0			149.217	0
		149.218	0			149.219	0
		149.22	0			149.22	0
		149.221	0			149.222	0
		149.223	0			149.224	0
		149.225	0			149.226	0
		149.227	0			149.227	0
		149.228	0			149.229	0
		149.23	0			149.231	0
		149.232	0			149.232	0
		149.234	0			149.234	0
		149.235	0			149.236	0
		149.237	0			149.238	0
		149.239	0			149.239	0
		149.24	0			149.241	0
		149.242	0			149.243	0
		149.244	0			149.245	0
		149.246	0			149.246	0
		149.247	0			149.248	0
		149.249	0			149.25	0
		149.251	0			149.251	0
		149.253	0			149.253	0
		149.254	0			149.255	0
		149.256	0			149.257	0
		149.258	0			149.258	0
		149.259	0			149.26	0
		149.261	0			149.262	0
		149.263	0			149.264	0
		149.265	0			149.265	0
		149.266	0			149.267	0
		149.268	0			149.269	0
		149.27	0			149.27	0
		149.272	0			149.272	0
		149.273	0			149.274	0
		149.275	0			149.276	0
		149.277	0			149.277	0
		149.278	0			149.279	0
		149.28	0			149.281	0
		149.282	0			149.283	0
		149.284	0			149.284	0
		149.285	0			149.286	0
		149.287	0			149.288	0
		149.289	0			149.289	0
		149.291	0			149.291	0
		149.292	0			149.293	0
		149.294	0			149.295	0
		149.296	0			149.296	0
		149.297	0			149.298	0
		149.299	0			149.3	0
		149.301	0			149.301	0
		149.303	0			149.303	0
		149.304	0			149.305	0
		149.306	0			149.307	0
		149.308	0			149.308	0
		149.309	0			149.31	0
		149.311	0			149.312	0
		149.313	0			149.314	0
		149.315	0			149.315	0
		149.316	0			149.317	0
		149.318	0			149.319	0
		149.32	0			149.32	0
		149.322	0			149.322	0
		149.323	0			149.324	0
		149.325	0			149.326	0
		149.327	0			149.327	0
		149.328	0			149.329	0
		149.33	0			149.331	0
		149.332	0			149.333	0
		149.334	0			149.334	0
		149.335	0			149.336	0
		149.337	0			149.338	0
		149.339	0			149.339	0
		149.341	0			149.341	0
		149.342	0			149.343	0
		149.344	0			149.345	0
		149.346	0			149.346	0
		149.347	0			149.348	0
		149.349	0			149.35	0
		149.351	0			149.352	0
		149.353	0			149.353	0
		149.354	0			149.355	0
		149.356	0			149.357	0
		149.358	0			149.358	0
		149.36	0			149.36	0
		149.361	0			149.362	0
		149.363	0			149.364	0
		149.365	0			149.365	0
		149.366	0			149.367	0
		149.368	0			149.369	0
		149.37	0			149.371	0
		149.372	0			149.372	0
		149.373	0			149.374	0
		149.375	0			149.376	0
		149.377	0			149.377	0
		149.379	0			149.379	0
		149.38	0			149.381	0
		149.382	0			149.383	0
		149.384	0			149.384	0.220358
		149.385	0			149.386	1.86298
		149.387	0			149.388	0
		149.389	0			149.39	0
		149.391	0			149.391	0
		149.392	0			149.393	0
		149.394	0			149.395	0
		149.396	0			149.396	0
		149.398	0			149.398	0
		149.399	0			149.4	0
		149.401	0			149.402	0
		149.403	0			149.403	0
		149.404	0			149.405	0
		149.406	0			149.407	0
		149.408	0			149.408	0
		149.41	0			149.41	0
		149.411	0			149.412	0
		149.413	0			149.414	0
		149.415	0			149.415	0
		149.416	0			149.417	0
		149.418	0			149.419	0
		149.42	0			149.421	0
		149.422	0			149.422	0
		149.423	0			149.424	0
		149.425	0			149.426	0
		149.427	0			149.427	0
		149.429	0			149.429	0
		149.43	0			149.431	0
		149.432	0			149.433	0
		149.434	0			149.434	0
		149.435	0			149.436	0
		149.437	0			149.438	0
		149.439	0			149.44	0
		149.441	0			149.441	0
		149.442	0			149.443	0
		149.444	0			149.445	0
		149.446	0			149.446	0
		149.448	0			149.448	0
		149.449	0			149.45	0
		149.451	0			149.452	0
		149.453	0			149.453	0
		149.454	0			149.455	0
		149.456	0			149.457	0
		149.458	0			149.459	0
		149.46	0			149.46	0
		149.461	0			149.462	0
		149.463	0			149.464	0
		149.465	0			149.465	0
		149.467	0			149.467	0
		149.468	0			149.469	0
		149.47	0			149.471	0
		149.472	0			149.472	0
		149.473	0			149.474	0
		149.475	0			149.476	0
		149.477	0			149.478	0
		149.479	0			149.479	0
		149.48	0			149.481	0
		149.482	0			149.483	0
		149.484	0			149.484	0
		149.486	0			149.486	0
		149.487	0			149.488	0
		149.489	0			149.49	0
		149.491	0			149.491	0
		149.492	0			149.493	0
		149.494	0			149.495	0
		149.496	0			149.497	0
		149.498	0			149.498	0
		149.499	0			149.5	0
		149.501	0			149.502	0
		149.503	0			149.503	0
		149.505	0			149.505	0
		149.506	0			149.507	26.32
		149.508	0			149.509	0.430033
		149.51	0			149.51	0
		149.511	0			149.512	0
		149.513	0			149.514	0
		149.515	0			149.516	0
		149.517	0			149.517	0
		149.518	0			149.519	0
		149.52	0			149.521	0
		149.522	0			149.522	0
		149.524	0			149.524	0
		149.525	0			149.526	0
		149.527	0			149.528	0
		149.529	0			149.529	0
		149.53	0			149.531	0.115503
		149.532	0			149.533	2.30116
		149.534	0			149.535	0
		149.536	0.0959243			149.536	0
		149.537	2.05792			149.538	0
		149.539	0			149.54	0
		149.541	0			149.541	0
		149.543	0			149.543	0
		149.544	0			149.545	0
		149.546	0			149.547	0
		149.548	0			149.548	0
		149.549	0			149.55	0
		149.551	0			149.552	0
		149.553	0			149.554	0
		149.555	0			149.555	0
		149.556	0			149.557	0
		149.558	0			149.559	0
		149.56	0			149.56	0
		149.562	0			149.562	0
		149.563	0			149.564	0
		149.565	0			149.566	0
		149.567	0			149.567	0
		149.568	0			149.569	0
		149.57	0			149.571	0
		149.572	0			149.573	0
		149.574	0			149.574	0
		149.575	0			149.576	26.3203
		149.577	0			149.578	0.42974
		149.579	0			149.579	0
		149.581	0			149.581	0
		149.582	0			149.583	0
		149.584	0			149.585	0
		149.586	0			149.586	0
		149.587	0			149.588	0
		149.589	0			149.59	0
		149.591	0			149.592	0
		149.593	0			149.593	0
		149.594	0			149.595	0
		149.596	0			149.597	0
		149.598	0			149.598	0
		149.6	0			149.6	0
		149.601	0			149.602	0
		149.603	0			149.604	0
		149.605	0			149.605	0
		149.606	0			149.607	0
		149.608	0			149.609	0
		149.61	0			149.611	0
		149.612	0			149.612	0
		149.613	0			149.614	0
		149.615	0			149.616	0
		149.617	0			149.617	0
		149.619	0			149.619	2.30499
		149.62	0			149.621	0.195013
		149.622	0			149.623	0
		149.624	0			149.624	0
		149.625	0			149.626	0
		149.627	0			149.628	0
		149.629	0			149.63	0
		149.631	0			149.631	0
		149.632	0			149.633	0
		149.634	0			149.635	0
		149.636	0			149.636	0
		149.638	0			149.638	0
		149.639	0			149.64	0
		149.641	0			149.642	0
		149.643	0			149.643	0
		149.644	0			149.645	0
		149.646	0			149.647	0
		149.648	0			149.649	0
		149.65	0			149.65	0
		149.651	0			149.652	0
		149.653	0			149.654	0
		149.655	0			149.655	0
		149.657	0			149.657	0
		149.658	0			149.659	0
		149.66	0			149.661	0
		149.662	0			149.662	0
		149.663	0			149.664	0
		149.665	0			149.666	0
		149.667	0			149.668	0
		149.669	0			149.669	0
		149.67	0			149.671	0
		149.672	0			149.673	0
		149.674	0			149.674	0
		149.676	0			149.676	0
		149.677	0			149.678	0
		149.679	0			149.68	0
		149.681	0			149.681	0
		149.682	0			149.683	0
		149.684	0			149.685	0
		149.686	0			149.687	0
		149.688	0			149.688	0
		149.689	0			149.69	0
		149.691	0			149.692	0
		149.693	0			149.693	0
		149.695	0			149.695	0
		149.696	0			149.697	0
		149.698	0			149.699	0
		149.7	0			149.7	0
		149.701	0			149.702	0
		149.703	0			149.704	0
		149.705	0			149.706	0
		149.707	0			149.707	0
		149.708	0			149.709	0
		149.71	0			149.711	0
		149.712	0			149.712	0
		149.714	0			149.714	0
		149.715	0			149.716	0
		149.717	0			149.718	0
		149.719	0			149.719	0
		149.72	0			149.721	0
		149.722	0			149.723	0
		149.724	0			149.725	0
		149.726	0			149.726	0
		149.727	0			149.728	0
		149.729	0			149.73	0
		149.731	0			149.731	0
		149.733	0			149.733	0
		149.734	0			149.735	0
		149.736	0			149.737	0
		149.738	30.5515			149.738	0
		149.739	0.60231			149.74	0
		149.741	0			149.742	0
		149.743	0			149.744	0
		149.745	0			149.745	0
		149.746	0			149.747	0
		149.748	0			149.749	0
		149.75	0			149.75	0
		149.752	0			149.752	0
		149.753	0			149.754	0
		149.755	0			149.756	0
		149.757	0			149.757	0
		149.758	0			149.759	0
		149.76	0			149.761	0
		149.762	0			149.763	0
		149.764	0			149.764	0
		149.765	0			149.766	0
		149.767	0			149.768	0
		149.769	0			149.769	0
		149.771	0			149.771	0
		149.772	0			149.773	0
		149.774	0			149.775	0
		149.776	0			149.776	0
		149.778	0			149.778	0
		149.779	0			149.78	0
		149.781	0			149.782	0
		149.783	0			149.783	0
		149.784	0			149.785	0
		149.786	0			149.787	0
		149.788	0			149.789	0
		149.79	0			149.79	0
		149.791	0			149.792	0
		149.793	0			149.794	0
		149.795	0			149.795	0
		149.797	0			149.797	0
		149.798	0			149.799	0
		149.8	0			149.801	0
		149.802	0			149.802	0
		149.803	0			149.804	0.367343
		149.805	0			149.806	9.21599
		149.807	0			149.808	0
		149.809	0			149.809	0
		149.81	0			149.811	0
		149.812	0			149.813	0
		149.814	0			149.814	0
		149.816	0			149.816	0
		149.817	0			149.818	0
		149.819	0			149.82	0
		149.821	0			149.821	0
		149.822	0			149.823	0
		149.824	0			149.825	0
		149.826	0			149.827	0
		149.828	0			149.828	0
		149.829	0			149.83	0
		149.831	0			149.832	0
		149.833	0			149.833	0
		149.835	0			149.835	0
		149.836	0			149.837	0
		149.838	0			149.839	0
		149.84	0			149.84	0
		149.841	0			149.842	0
		149.843	0			149.844	0
		149.845	0			149.846	0
		149.847	0			149.847	0
		149.848	0			149.849	0
		149.85	0			149.851	0
		149.852	0			149.852	0
		149.854	0			149.854	0
		149.855	0			149.856	0
		149.857	0			149.858	0
		149.859	0			149.859	0
		149.86	0			149.861	0
		149.862	0			149.863	0
		149.864	0			149.865	0
		149.866	0			149.866	0
		149.867	0			149.868	0
		149.869	0			149.87	0
		149.871	0			149.871	0
		149.873	0			149.873	0
		149.874	0			149.875	0
		149.876	0			149.877	0
		149.878	0			149.878	0
		149.879	0			149.88	0
		149.881	0			149.882	0
		149.883	0			149.884	0
		149.885	0			149.885	0
		149.886	0			149.887	0
		149.888	0			149.889	0
		149.89	30.5519			149.89	0
		149.892	0.601983			149.892	0
		149.893	0			149.894	0
		149.895	0			149.896	0
		149.897	0			149.897	0
		149.899	0			149.899	0
		149.9	0			149.901	0
		149.902	0			149.903	0
		149.904	0			149.904	0
		149.905	0			149.906	2.83276
		149.907	0			149.908	0.250574
		149.909	0			149.91	0
		149.911	0			149.911	0
		149.912	0			149.913	0
		149.914	0			149.915	0
		149.916	0			149.916	0
		149.918	0			149.918	0
		149.919	0			149.92	0
		149.921	0			149.922	0
		149.923	0			149.923	0
		149.924	0			149.925	0
		149.926	0			149.927	0
		149.928	0			149.929	0
		149.93	0			149.93	0
		149.931	0			149.932	0
		149.933	0			149.934	0
		149.935	16.115			149.935	0
		149.937	21.031			149.937	0
		149.938	1.93088			149.939	0
		149.94	0			149.941	0
		149.942	0			149.942	26.3218
		149.943	0			149.944	1.26145
		149.945	0.0993084			149.946	19.9167
		149.947	2.13146			149.948	0
		149.949	1.73516			149.949	0
		149.95	38.111			149.951	0.0435079
		149.952	0			149.953	3.87316
		149.954	46.7628			149.954	0
		149.956	4.92954			149.956	0
		149.957	0			149.958	28.1282
		149.959	0			149.96	4.0787
		149.961	0			149.961	20.8765
		149.962	0			149.963	2.83271
		149.964	0			149.965	0.250623
		149.966	1.73535			149.967	0
		149.968	38.1108			149.968	0
		149.969	23.1592			149.97	0
		149.971	0.456189			149.972	0
		149.973	0			149.974	0
		149.975	0			149.975	0
		149.976	0			149.977	0.115474
		149.978	0			149.979	2.30119
		149.98	1.73551			149.98	0
		149.982	54.2254			149.982	0.833533
		149.983	4.17821			149.984	19.9165
		149.985	18.2064			149.986	0.316054
		149.987	18.3846			149.987	34.256
		149.988	2.26992			149.989	3.57673
		149.99	0			149.991	8.18459
		149.992	0			149.993	0
		149.994	0			149.994	0
		149.995	0.190733			149.996	0
		149.997	4.19388			149.998	0
		149.999	0			149.999	0
		150.001	0			150.001	0

## Sheet: Fig.5
	a	13C6-Glucose-NG13			b	13C6-Glucose-CgCS			c	13C6-Glucose-CitS			d	13C6-Glucose-CgCS+CitS			e	1,5-13C2-Citrate-CitS			f	1,5-13C2-Citrate-CgCS+CitS
		m/z	intensity			m/z	intensity			m/z	intensity			m/z	intensity			m/z	intensity			m/z	intensity
		145	8.04209			144.998	0.452898			145	0.820298			144.999	35.1782			144.999	1.2922			144.999	1.62839
		145.001	5.11759			145	0			145.001	0			145	28.9679			145.001	38.3316			145.001	24.4865
		145.003	4.47673			145.002	0.432128			145.003	0			145.002	15.5479			145.003	35.8317			145.003	122.415
		145.005	23.096			145.003	46.1133			145.005	0			145.004	20.6612			145.005	38.0335			145.004	88.7694
		145.006	32.5857			145.005	0			145.007	0			145.005	27.6908			145.006	63.8331			145.006	50.0035
		145.008	28.2535			145.007	0			145.008	1.15109			145.007	47.4115			145.008	55.3328			145.008	0.218833
		145.01	30.0242			145.009	0			145.01	9.0374			145.009	22.7933			145.01	28.8572			145.01	0.85656
		145.011	24.868			145.01	0			145.012	73.1114			145.01	11.8944			145.011	17.3061			145.011	36.2579
		145.013	21.8897			145.012	0			145.013	2.42735			145.012	10.3092			145.013	1.29211			145.013	80.3345
		145.015	61.5109			145.014	0			145.015	0			145.014	16.2639			145.015	28.5393			145.015	53.7177
		145.017	30.5645			145.015	5.1301			145.017	0			145.016	14.5077			145.016	53.2963			145.016	21.0102
		145.018	12.2809			145.017	41.4154			145.018	0			145.017	23.909			145.018	11.8182			145.018	4.32316
		145.02	9.20937			145.019	0			145.02	0			145.019	13.6667			145.02	0.417777			145.02	0.856595
		145.022	28.5827			145.02	20.4496			145.022	0			145.021	1.00256			145.022	26.4149			145.021	36.2579
		145.023	22.9956			145.022	28.0052			145.024	0			145.022	0.841055			145.023	1.12864			145.023	1.07545
		145.025	5.71697			145.024	1.9997			145.025	1.28474			145.024	33.4964			145.025	60.0658			145.025	24.5578
		145.027	27.1498			145.026	0			145.027	62.9132			145.026	7.45514			145.027	21.887			145.027	36.1259
		145.029	67.7164			145.027	9.14002			145.029	25.0875			145.027	55.8896			145.028	89.9224			145.028	54.296
		145.03	80.1727			145.029	130.117			145.03	112.181			145.029	46.4811			145.03	146.201			145.03	142.887
		145.032	122.508			145.031	148.345			145.032	135.12			145.031	136.184			145.032	194.848			145.032	93.0164
		145.034	159.085			145.032	197.769			145.034	235.134			145.033	43.046			145.034	64.6172			145.033	274.71
		145.035	120.772			145.034	286.837			145.035	191.226			145.034	163.049			145.035	126.566			145.035	103.091
		145.037	118.956			145.036	178.211			145.037	57.9208			145.036	121.507			145.037	71.4201			145.037	99.2091
		145.039	61.1818			145.037	162.215			145.039	52.301			145.038	85.9006			145.039	11.6102			145.038	9.15728
		145.04	36.0865			145.039	67.4561			145.041	64.4681			145.039	13.9833			145.04	52.0318			145.04	46.1209
		145.042	32.8721			145.041	66.4582			145.042	12.3697			145.041	3.44987			145.042	32.5588			145.042	80.2452
		145.044	7.72173			145.043	3.26912			145.044	7.63041			145.043	98.0201			145.044	21.6595			145.044	52.3006
		145.046	9.62278			145.044	0			145.046	0			145.044	5.94668			145.045	79.2509			145.045	0.421275
		145.047	7.37724			145.046	0			145.047	0			145.046	12.664			145.047	25.657			145.047	12.6852
		145.049	4.50517			145.048	0			145.049	0			145.048	2.24962			145.049	50.2567			145.049	37.3334
		145.051	0.30381			145.049	0.613752			145.051	0			145.05	13.003			145.051	23.4485			145.05	33.7363
		145.052	10.0692			145.051	7.38625			145.053	0			145.051	0.405882			145.052	0			145.052	0
		145.054	7.60394			145.053	0			145.054	0			145.053	2.76079			145.054	0			145.054	0
		145.056	6.42308			145.055	0			145.056	0.862518			145.055	12.664			145.056	1.58746			145.055	0
		145.057	0			145.056	0			145.058	6.41021			145.056	1.00265			145.057	12.5034			145.057	37.8742
		145.059	0			145.058	0			145.059	0			145.058	0			145.059	0			145.059	2.70911
		145.061	8.20308			145.06	1.65572			145.061	0			145.06	0			145.061	0			145.061	0
		145.063	5.99692			145.061	20.8897			145.063	0.642253			145.062	0			145.062	0			145.062	0
		145.064	0			145.063	0			145.064	7.63047			145.063	0.841135			145.064	11.4004			145.064	0
		145.066	0			145.065	0			145.066	1.28448			145.065	10.2422			145.066	52.426			145.066	0
		145.068	0			145.066	0			145.068	15.261			145.067	0			145.068	29.791			145.067	0
		145.069	7.07321			145.068	0			145.07	14.5039			145.068	0			145.069	40.5355			145.069	0
		145.071	0.767372			145.07	0			145.071	30.0907			145.07	0			145.071	22.4834			145.071	0
		145.073	12.336			145.072	0			145.073	1.13858			145.072	0.801095			145.073	12.4482			145.072	0
		145.074	10.4181			145.073	0			145.075	7.63051			145.073	5.44891			145.074	27.7317			145.074	0
		145.076	4.50892			145.075	0			145.076	0			145.075	0			145.076	37.8604			145.076	0
		145.078	5.89637			145.077	0			145.078	0.862741			145.077	0			145.078	19.7089			145.078	0
		145.08	0			145.078	0			145.08	7.05219			145.079	0			145.079	1.52358			145.079	0
		145.081	0			145.08	0			145.081	7.63053			145.08	0			145.081	1.58767			145.081	0
		145.083	0			145.082	0			145.083	0			145.082	0			145.083	12.5032			145.083	0
		145.085	0			145.083	0			145.085	0			145.084	23.2537			145.085	27.6101			145.084	0
		145.086	0.303559			145.085	1.65586			145.087	0.642179			145.085	5.4899			145.086	59.0263			145.086	0
		145.088	5.89644			145.087	20.8896			145.088	8.49339			145.087	16.7241			145.088	37.7253			145.088	0.289855
		145.09	0			145.089	0			145.09	62.9318			145.089	7.13126			145.09	29.5156			145.089	119.149
		145.091	0			145.09	8.11543			145.092	10.5806			145.09	23.0936			145.091	39.9408			145.091	34.8111
		145.093	0.265128			145.092	28.3978			145.093	43.5888			145.092	44.1582			145.093	34.6999			145.093	0
		145.095	16.1342			145.094	47.305			145.095	8.12683			145.094	19.475			145.095	3.63702			145.095	0
		145.097	0.10063			145.095	0			145.097	1.15078			145.096	88.8301			145.096	42.085			145.096	9.15711
		145.098	0			145.097	0			145.098	8.30377			145.097	33.9017			145.098	11.4871			145.098	3.77392
		145.1	4.17289			145.099	20.4493			145.1	0			145.099	13.8268			145.1	1.27047			145.1	33.9809
		145.102	0.227115			145.1	1.09615			145.102	0			145.101	5.44889			145.102	8.4568			145.101	9.08807
		145.103	0			145.102	0			145.104	15.3667			145.102	20.3157			145.103	0			145.103	0
		145.105	0			145.104	0			145.105	8.8151			145.104	1.25688			145.105	7.92856			145.105	9.15709
		145.107	0			145.106	7.07345			145.107	0.863033			145.106	15.4246			145.107	9.98053			145.106	0.421515
		145.108	0			145.107	14.7497			145.109	6.40969			145.107	1.00279			145.108	0			145.108	9.08806
		145.11	8.1645			145.109	0.904147			145.11	0			145.109	12.6639			145.11	0			145.11	9.15707
		145.112	12.5084			145.111	6.45948			145.112	0.863084			145.111	1.4087			145.112	0			145.112	0.176261
		145.114	0.227138			145.112	0.904158			145.114	6.40964			145.113	2.76077			145.113	0			145.113	0.245276
		145.115	0			145.114	0			145.115	0			145.114	0			145.115	0			145.115	9.08806
		145.117	0			145.116	0			145.117	1.50522			145.116	0.405902			145.117	0			145.117	0
		145.119	0			145.117	0			145.119	14.0402			145.118	2.76076			145.119	0			145.118	0.245281
		145.12	0			145.119	0			145.121	1.36268			145.119	12.6638			145.12	0			145.12	25.0358
		145.122	0			145.121	0			145.122	50.4829			145.121	1.00282			145.122	0			145.122	0.218878
		145.124	0			145.123	0			145.124	2.42718			145.123	0			145.124	0			145.123	0
		145.125	0			145.124	6.60398			145.126	0			145.124	0			145.125	0			145.125	0
		145.127	0			145.126	47.3051			145.127	0			145.126	0			145.127	0			145.127	0
		145.129	0.30326			145.128	0			145.129	0			145.128	0			145.129	1.27019			145.129	0
		145.131	6.19999			145.129	0			145.131	14.5036			145.13	0.405906			145.13	9.72726			145.13	28.7275
		145.132	5.89675			145.131	0			145.132	2.4055			145.131	3.16667			145.132	8.4571			145.132	10.1748
		145.134	7.07351			145.133	6.45941			145.134	0			145.133	2.76076			145.134	6.65803			145.134	9.26436
		145.136	0.526492			145.134	7.36363			145.136	0			145.135	0			145.136	1.52379			145.135	0
		145.137	0			145.136	0.904235			145.138	0			145.136	0.801134			145.137	26.4155			145.137	9.15699
		145.139	7.8994			145.138	8.2298			145.139	14.5035			145.138	5.44887			145.139	0.0390463			145.139	9.33333
		145.141	0.100596			145.14	0.679287			145.141	2.40554			145.14	0			145.141	0			145.141	0.176344
		145.143	0			145.141	0			145.143	0			145.141	0			145.142	0			145.142	0
		145.144	0			145.143	0			145.144	0			145.143	0			145.144	0			145.144	0
		145.146	0			145.145	0			145.146	0			145.145	0			145.146	0			145.146	0
		145.148	0			145.146	0			145.148	0			145.147	0			145.147	0			145.147	0
		145.149	0			145.148	0			145.149	0			145.148	0			145.149	0			145.149	0
		145.151	0			145.15	0			145.151	0			145.15	0			145.151	0			145.151	0
		145.153	0			145.151	0			145.153	0			145.152	0			145.153	0			145.152	0
		145.154	0			145.153	0			145.155	0			145.153	0			145.154	0			145.154	0
		145.156	0			145.155	0			145.156	0			145.155	0			145.156	0			145.156	0
		145.158	8.02108			145.157	0			145.158	2.2261			145.157	0			145.158	0			145.158	0
		145.16	7.68336			145.158	0			145.16	16.6377			145.158	0			145.159	1.26989			145.159	0
		145.161	17.9662			145.16	0			145.161	34.4089			145.16	0.285775			145.161	16.6875			145.161	0
		145.163	49.323			145.162	7.07347			145.163	4.37249			145.162	3.04756			145.163	49.4385			145.163	0.245328
		145.165	48.2749			145.163	35.0215			145.165	42.389			145.164	0			145.165	55.0349			145.164	70.6121
		145.166	98.906			145.165	130.45			145.167	125.31			145.165	0			145.166	131.593			145.166	143.302
		145.168	140.815			145.167	117.052			145.168	160.812			145.167	0			145.168	71.2341			145.168	127.72
		145.17	168.486			145.169	71.3035			145.17	143.328			145.169	0			145.17	38.5151			145.169	56.0798
		145.171	148.317			145.17	227.632			145.172	168.236			145.17	0			145.171	85.361			145.171	53.2955
		145.173	98.1082			145.172	133.105			145.173	73.5056			145.172	0			145.173	77.0253			145.173	9.90668
		145.175	53.7052			145.174	43.3333			145.175	42.279			145.174	0			145.175	34.983			145.175	9.08799
		145.177	30.6984			145.175	10.4659			145.177	15.5455			145.176	0			145.176	33.2746			145.176	9.15688
		145.178	14.0137			145.177	21.2087			145.178	43.4424			145.177	0.285728			145.178	18.6394			145.178	0.176452
		145.18	15.1556			145.179	10.0384			145.18	13.2337			145.179	3.0476			145.18	16.6928			145.18	9.15687
		145.182	0.626842			145.18	0.679389			145.182	0			145.181	0			145.182	1.52395			145.181	0.421809
		145.183	0			145.182	0			145.184	0			145.182	0			145.183	0			145.183	9.08799
		145.185	0			145.184	0			145.185	0			145.184	0			145.185	0			145.185	0
		145.187	0			145.186	0			145.187	0			145.186	0			145.187	0			145.186	0
		145.188	0			145.187	0			145.189	0			145.187	0			145.188	0			145.188	0
		145.19	0			145.189	0			145.19	0			145.189	0			145.19	0			145.19	0
		145.192	0			145.191	0			145.192	0			145.191	0			145.192	0			145.192	0
		145.194	0			145.192	0			145.194	0			145.193	0			145.193	0			145.193	0
		145.195	0			145.194	0			145.195	0			145.194	0			145.195	0			145.195	0
		145.197	0			145.196	0			145.197	0			145.196	0			145.197	0			145.197	0
		145.199	0			145.197	0			145.199	0			145.198	0			145.199	0			145.198	0
		145.2	0			145.199	0			145.201	0			145.199	0			145.2	0			145.2	0
		145.202	0			145.201	0			145.202	0			145.201	0			145.202	0			145.202	0
		145.204	0			145.203	0			145.204	0			145.203	0			145.204	0			145.203	0
		145.205	0			145.204	0			145.206	0			145.204	0			145.205	0			145.205	0
		145.207	0			145.206	0			145.207	0			145.206	0			145.207	0			145.207	0
		145.209	0			145.208	0			145.209	0			145.208	0			145.209	0			145.209	0
		145.211	0			145.209	0			145.211	0			145.21	0			145.21	0			145.21	0
		145.212	0			145.211	0			145.212	0			145.211	0			145.212	0			145.212	0
		145.214	0			145.213	0			145.214	0			145.213	0			145.214	0			145.214	0
		145.216	0			145.214	0			145.216	0			145.215	0			145.216	0			145.215	0
		145.217	0			145.216	0			145.218	0			145.216	0			145.217	0			145.217	0
		145.219	0			145.218	0			145.219	0			145.218	0			145.219	0			145.219	0
		145.221	0			145.22	0			145.221	0			145.22	0			145.221	0			145.22	0
		145.222	0			145.221	0			145.223	0			145.221	0			145.222	0			145.222	0
		145.224	0			145.223	0			145.224	0			145.223	0			145.224	0			145.224	0
		145.226	0			145.225	0			145.226	0			145.225	0			145.226	0			145.226	0
		145.228	0			145.226	0			145.228	0			145.227	0			145.227	0			145.227	0
		145.229	0			145.228	0			145.229	0			145.228	0			145.229	0			145.229	0
		145.231	0			145.23	0			145.231	0			145.23	0			145.231	0			145.231	0
		145.233	0			145.231	0			145.233	0			145.232	0			145.233	0			145.232	0
		145.234	0			145.233	0			145.235	0			145.233	0			145.234	0			145.234	0
		145.236	0			145.235	0			145.236	0			145.235	0			145.236	0			145.236	0
		145.238	0			145.237	0			145.238	0			145.237	0			145.238	0			145.238	0
		145.24	0			145.238	0			145.24	0			145.238	0			145.239	0			145.239	0
		145.241	0			145.24	0			145.241	0			145.24	0			145.241	0			145.241	0
		145.243	0			145.242	0			145.243	0			145.242	0			145.243	0			145.243	0
		145.245	0			145.243	0			145.245	0			145.244	0			145.245	0			145.244	0
		145.246	0			145.245	0			145.247	0			145.245	0			145.246	0			145.246	0
		145.248	0			145.247	0			145.248	0			145.247	0			145.248	0			145.248	0
		145.25	0			145.249	0			145.25	0			145.249	0			145.25	0			145.249	0
		145.251	0			145.25	0			145.252	0			145.25	0			145.251	0			145.251	0
		145.253	0			145.252	0			145.253	0			145.252	0			145.253	0			145.253	0
		145.255	0			145.254	0			145.255	0			145.254	0			145.255	0			145.255	0
		145.257	0			145.255	0			145.257	0			145.256	0			145.256	0			145.256	0
		145.258	0			145.257	0			145.258	0			145.257	0			145.258	0			145.258	0
		145.26	0			145.259	0			145.26	0			145.259	0			145.26	0			145.26	0
		145.262	0			145.26	0			145.262	0			145.261	0			145.262	0			145.261	0
		145.263	0			145.262	0			145.264	0			145.262	0			145.263	0			145.263	0
		145.265	0			145.264	0			145.265	0			145.264	0			145.265	0			145.265	0
		145.267	0			145.266	0			145.267	0			145.266	0			145.267	0			145.266	0
		145.268	0			145.267	0			145.269	0			145.267	0			145.268	0			145.268	0
		145.27	0			145.269	0			145.27	0			145.269	0			145.27	0			145.27	0
		145.272	0			145.271	0			145.272	0			145.271	0			145.272	0			145.272	0
		145.274	0			145.272	0			145.274	0			145.273	0			145.273	0			145.273	0
		145.275	0			145.274	0			145.275	0			145.274	0			145.275	0			145.275	0
		145.277	0			145.276	0			145.277	0			145.276	0			145.277	0			145.277	0
		145.279	0			145.277	0			145.279	0			145.278	0			145.279	0			145.278	0
		145.28	0			145.279	0			145.281	0			145.279	0			145.28	0			145.28	0
		145.282	0			145.281	0			145.282	0			145.281	0			145.282	0			145.282	0
		145.284	0			145.283	0			145.284	0			145.283	0			145.284	0			145.283	0
		145.285	0			145.284	0			145.286	0			145.284	0			145.285	0			145.285	0
		145.287	0			145.286	0			145.287	0			145.286	0			145.287	0			145.287	0
		145.289	0			145.288	0			145.289	0			145.288	0			145.289	0			145.289	0
		145.291	0			145.289	0			145.291	0			145.29	0			145.29	0			145.29	0
		145.292	0			145.291	0			145.292	0			145.291	0			145.292	0			145.292	0
		145.294	0			145.293	0			145.294	0			145.293	0			145.294	0			145.294	0
		145.296	0			145.294	0			145.296	0			145.295	0			145.296	0			145.295	0
		145.297	0			145.296	0			145.298	0			145.296	0			145.297	0			145.297	0
		145.299	0			145.298	0			145.299	0			145.298	0			145.299	0			145.299	0
		145.301	0			145.3	0			145.301	0			145.3	0			145.301	0			145.301	0
		145.303	0			145.301	0			145.303	0			145.301	0			145.302	0			145.302	0
		145.304	0			145.303	0			145.304	0			145.303	0			145.304	0			145.304	0
		145.306	0			145.305	0			145.306	0			145.305	0			145.306	0			145.306	0
		145.308	0			145.306	0			145.308	0			145.307	0			145.308	0			145.307	0
		145.309	0			145.308	0			145.309	0			145.308	0			145.309	0			145.309	0
		145.311	0			145.31	0			145.311	0			145.31	0			145.311	0			145.311	0
		145.313	0			145.312	0			145.313	0			145.312	0			145.313	0			145.312	0
		145.314	0			145.313	0			145.315	0			145.313	0			145.314	0			145.314	0
		145.316	0			145.315	0			145.316	0			145.315	0			145.316	0			145.316	0
		145.318	0			145.317	0			145.318	0			145.317	0			145.318	0			145.318	0
		145.32	0			145.318	0			145.32	0			145.318	0			145.319	0			145.319	0
		145.321	0			145.32	0			145.321	0			145.32	0			145.321	0			145.321	0
		145.323	0			145.322	0			145.323	0			145.322	0			145.323	0			145.323	0
		145.325	0			145.323	0			145.325	0			145.324	0			145.325	0			145.324	0
		145.326	0			145.325	0			145.327	0			145.325	0			145.326	0			145.326	0
		145.328	0			145.327	0			145.328	0			145.327	0			145.328	0			145.328	0
		145.33	0			145.329	0			145.33	0			145.329	0			145.33	0			145.329	0
		145.331	0			145.33	0			145.332	0			145.33	0			145.331	0			145.331	0
		145.333	0			145.332	0			145.333	0			145.332	0			145.333	0			145.333	0
		145.335	0			145.334	0			145.335	0			145.334	0			145.335	0			145.335	0
		145.337	0			145.335	0			145.337	0			145.336	0			145.336	0			145.336	0
		145.338	0			145.337	0			145.338	0			145.337	0			145.338	0			145.338	0
		145.34	0			145.339	0			145.34	0			145.339	0			145.34	0			145.34	0
		145.342	0			145.34	0			145.342	0			145.341	0			145.342	0			145.341	0
		145.343	0.12224			145.342	0			145.344	0			145.342	0			145.343	0			145.343	0
		145.345	3.97776			145.344	0			145.345	0			145.344	0			145.345	0			145.345	0
		145.347	0			145.346	0			145.347	0			145.346	0			145.347	0			145.346	0
		145.348	0			145.347	0			145.349	0			145.347	0			145.348	0			145.348	0
		145.35	0			145.349	0			145.35	0			145.349	0			145.35	0			145.35	0
		145.352	0			145.351	0			145.352	0			145.351	0			145.352	0			145.352	0
		145.354	0			145.352	0			145.354	0			145.353	0			145.353	0			145.353	0
		145.355	0			145.354	0			145.355	0			145.354	0			145.355	0			145.355	0
		145.357	0			145.356	0			145.357	0			145.356	0			145.357	0			145.357	0
		145.359	0			145.357	0			145.359	0			145.358	0			145.359	0			145.358	0
		145.36	0			145.359	0			145.361	0			145.359	0			145.36	0			145.36	0
		145.362	0			145.361	0			145.362	0			145.361	0			145.362	0			145.362	0
		145.364	0			145.363	0			145.364	0			145.363	0			145.364	0			145.364	0
		145.366	0			145.364	0			145.366	0			145.364	0			145.365	0			145.365	0
		145.367	0			145.366	0			145.367	0			145.366	0			145.367	0			145.367	0
		145.369	0			145.368	0			145.369	0			145.368	0			145.369	0			145.369	0
		145.371	0			145.369	0			145.371	0			145.37	0			145.371	0			145.37	0
		145.372	0			145.371	0			145.373	0			145.371	0			145.372	0			145.372	0
		145.374	0			145.373	0			145.374	0			145.373	0			145.374	0			145.374	0
		145.376	0			145.375	0			145.376	0			145.375	0			145.376	0			145.375	0
		145.377	0			145.376	0			145.378	0			145.376	0			145.377	0			145.377	0
		145.379	0			145.378	0			145.379	0			145.378	0			145.379	0			145.379	0
		145.381	0			145.38	0			145.381	0			145.38	0			145.381	0			145.381	0
		145.383	0			145.381	0			145.383	0			145.382	0			145.382	0			145.382	0
		145.384	0			145.383	0			145.384	0			145.383	0			145.384	0			145.384	0
		145.386	0			145.385	0			145.386	0			145.385	0			145.386	0			145.386	0
		145.388	0			145.386	0			145.388	0			145.387	0			145.388	0			145.387	0
		145.389	0			145.388	0			145.39	0			145.388	0			145.389	0			145.389	0
		145.391	0			145.39	0			145.391	0			145.39	0			145.391	0			145.391	0
		145.393	0			145.392	0			145.393	0			145.392	0			145.393	0			145.392	0
		145.394	0			145.393	0			145.395	0			145.393	0			145.394	0			145.394	0
		145.396	0			145.395	0			145.396	0			145.395	0			145.396	0			145.396	0
		145.398	0			145.397	0			145.398	0			145.397	0			145.398	0			145.398	0
		145.4	0			145.398	0			145.4	0			145.399	0			145.399	0			145.399	0
		145.401	0			145.4	0			145.401	0			145.4	0			145.401	0			145.401	0
		145.403	0			145.402	0			145.403	0			145.402	0			145.403	0			145.403	0
		145.405	0			145.403	0			145.405	0			145.404	0			145.405	0			145.404	0
		145.406	0			145.405	0			145.407	0			145.405	0			145.406	0			145.406	0
		145.408	0			145.407	0			145.408	0			145.407	0			145.408	0			145.408	0
		145.41	0			145.409	0			145.41	0			145.409	0			145.41	0			145.409	0
		145.411	0			145.41	0			145.412	0			145.41	0			145.411	0			145.411	0
		145.413	0			145.412	0			145.413	0			145.412	0			145.413	0			145.413	0
		145.415	0			145.414	0			145.415	0			145.414	0			145.415	0			145.415	0
		145.417	0			145.415	0			145.417	0			145.416	0			145.417	0			145.416	0
		145.418	0			145.417	0			145.418	0			145.417	0			145.418	0			145.418	0
		145.42	0			145.419	0			145.42	0			145.419	0			145.42	0			145.42	0
		145.422	0			145.42	0			145.422	0			145.421	0			145.422	0			145.421	0
		145.423	0			145.422	0			145.424	0			145.422	0			145.423	0			145.423	0
		145.425	0			145.424	0			145.425	0			145.424	0			145.425	0			145.425	0
		145.427	0			145.426	0			145.427	0			145.426	0			145.427	0			145.427	0
		145.429	0			145.427	0			145.429	0			145.427	0			145.428	0			145.428	0
		145.43	0			145.429	0			145.43	0			145.429	0			145.43	0			145.43	0
		145.432	0			145.431	0			145.432	0			145.431	0			145.432	0			145.432	0.24561
		145.434	0			145.432	0			145.434	0			145.433	0			145.434	0			145.433	9.08772
		145.435	0			145.434	0			145.436	0			145.434	0			145.435	0			145.435	0
		145.437	0			145.436	0			145.437	0			145.436	0			145.437	0			145.437	0
		145.439	0			145.438	0			145.439	0			145.438	0			145.439	0			145.438	0
		145.44	0			145.439	0			145.441	0			145.439	0			145.44	0			145.44	0
		145.442	0			145.441	0			145.442	0			145.441	0			145.442	0			145.442	0
		145.444	0			145.443	0			145.444	0			145.443	0			145.444	0			145.444	0
		145.446	0			145.444	0			145.446	0			145.445	0			145.445	0			145.445	0
		145.447	0			145.446	0			145.447	0			145.446	0			145.447	0			145.447	0
		145.449	0			145.448	0			145.449	0			145.448	23.2517			145.449	0			145.449	0
		145.451	0			145.449	0			145.451	0			145.45	2.08166			145.451	0			145.45	0
		145.452	0			145.451	0			145.453	0			145.451	0			145.452	0			145.452	0
		145.454	0			145.453	0			145.454	0			145.453	0			145.454	0			145.454	0
		145.456	0			145.455	0			145.456	0			145.455	0			145.456	0			145.455	0
		145.457	0			145.456	0			145.458	0			145.456	0			145.457	0			145.457	0
		145.459	0			145.458	0			145.459	0			145.458	0			145.459	0			145.459	0
		145.461	0			145.46	0			145.461	0			145.46	0			145.461	0			145.461	0
		145.463	0			145.461	0			145.463	0			145.462	0			145.462	0			145.462	0
		145.464	4.45063			145.463	0			145.464	0			145.463	0			145.464	0			145.464	0
		145.466	0.249373			145.465	26.728			145.466	0			145.465	0			145.466	0			145.466	0
		145.468	0			145.466	0.453863			145.468	0			145.467	5.22586			145.468	0			145.467	0
		145.469	0			145.468	0			145.47	0			145.468	20.9408			145.469	0			145.469	0
		145.471	0			145.47	0			145.471	0			145.47	0			145.471	0			145.471	0
		145.473	0			145.472	0			145.473	0			145.472	0			145.473	0			145.473	0
		145.475	0			145.473	0			145.475	0			145.473	0			145.474	0			145.474	0
		145.476	0			145.475	0			145.476	0			145.475	0			145.476	0			145.476	0
		145.478	0			145.477	0			145.478	0			145.477	0			145.478	0			145.478	0
		145.48	0			145.478	0			145.48	0			145.479	0			145.48	0			145.479	0
		145.481	0			145.48	0			145.482	0			145.48	0			145.481	1.59095			145.481	0
		145.483	0			145.482	0			145.483	0			145.482	0			145.483	12.5			145.483	0
		145.485	0			145.484	0			145.485	0			145.484	0			145.485	0			145.484	0
		145.486	5.11764			145.485	0			145.487	0			145.485	0			145.486	0			145.486	0
		145.488	7.25753			145.487	0			145.488	0			145.487	0			145.488	0			145.488	0
		145.49	13.3197			145.489	45.3071			145.49	0			145.489	0			145.49	21.6383			145.49	0
		145.492	0.705142			145.49	0.783803			145.492	0			145.491	0			145.491	1.45256			145.491	0
		145.493	4.45062			145.492	0			145.493	0			145.492	0			145.493	6.65672			145.493	0
		145.495	0.249379			145.494	0			145.495	0			145.494	0			145.495	3.11616			145.495	0
		145.497	4.1721			145.495	0			145.497	0			145.496	0			145.497	13.5513			145.496	0
		145.498	0.227895			145.497	0			145.499	0			145.497	0			145.498	38.4917			145.498	0
		145.5	0			145.499	0			145.5	0			145.499	0			145.5	26.4792			145.5	0
		145.502	0			145.501	0			145.502	0			145.501	0			145.502	17.0436			145.501	0
		145.503	0			145.502	0			145.504	0			145.502	0			145.503	46.7149			145.503	15.9476
		145.505	0.122518			145.504	0			145.505	0			145.504	0			145.505	0.0372174			145.505	0.219031
		145.507	8.27209			145.506	45.307			145.507	0			145.506	0			145.507	0			145.507	0
		145.509	8.5			145.507	0.783863			145.509	0			145.508	23.2513			145.508	0			145.508	0
		145.51	12.6721			145.509	0			145.51	0			145.509	2.08199			145.51	0			145.51	0
		145.512	4.43332			145.511	0			145.512	14.5018			145.511	0			145.512	0			145.512	0
		145.514	4.17207			145.512	0			145.514	2.4073			145.513	0			145.514	0			145.513	0
		145.515	0.227929			145.514	0			145.516	0			145.514	0			145.515	0			145.515	0
		145.517	0			145.516	0			145.517	0			145.516	0			145.517	0			145.517	0
		145.519	4.17206			145.518	0			145.519	0			145.518	0			145.519	27.8178			145.519	0
		145.521	0.227939			145.519	0			145.521	0			145.519	0			145.52	0.545809			145.52	0
		145.522	0			145.521	0			145.522	0			145.521	0			145.522	0			145.522	0
		145.524	4.17205			145.523	0			145.524	0			145.523	0			145.524	0			145.524	0
		145.526	0.227949			145.524	0			145.526	0			145.525	0			145.526	0			145.525	0
		145.527	0			145.526	0			145.528	0			145.526	0			145.527	11.4008			145.527	0
		145.529	4.17204			145.528	0			145.529	0			145.528	0			145.529	0.417342			145.529	0
		145.531	0.227959			145.53	6.45812			145.531	0			145.53	0			145.531	0			145.53	0
		145.532	0			145.531	0.905519			145.533	0			145.531	0			145.532	0			145.532	0
		145.534	0			145.533	0			145.534	0			145.533	0			145.534	0			145.534	0
		145.536	0			145.535	0			145.536	0			145.535	12.6627			145.536	0			145.536	0
		145.538	0			145.536	0			145.538	0			145.537	1.00392			145.537	0			145.537	0
		145.539	0			145.538	0			145.539	0.640777			145.538	0			145.539	0.0225497			145.539	0
		145.541	0			145.54	0			145.541	7.63195			145.54	0			145.541	16.8865			145.541	0
		145.543	0			145.541	0			145.543	0			145.542	0			145.543	0			145.542	0
		145.544	0			145.543	0			145.545	0			145.543	0			145.544	11.4009			145.544	0
		145.546	0			145.545	0			145.546	0			145.545	12.6627			145.546	0.417327			145.546	0
		145.548	0			145.547	0			145.548	0			145.547	1.00395			145.548	0			145.547	0
		145.549	0			145.548	0			145.55	0			145.548	0			145.549	0			145.549	0
		145.551	0			145.55	0			145.551	0			145.55	0			145.551	0			145.551	0
		145.553	0			145.552	0			145.553	0			145.552	0			145.553	0			145.553	0
		145.555	0			145.553	0			145.555	0			145.554	0			145.555	0			145.554	0
		145.556	0			145.555	0			145.556	0			145.555	0			145.556	0			145.556	0
		145.558	4.45061			145.557	0			145.558	0			145.557	0			145.558	0			145.558	0
		145.56	0.249392			145.558	0			145.56	0			145.559	0			145.56	0			145.559	0
		145.561	0			145.56	0			145.562	0			145.56	0			145.561	0			145.561	0
		145.563	0			145.562	0			145.563	0			145.562	0			145.563	0			145.563	0
		145.565	0			145.564	0			145.565	0			145.564	0			145.565	0			145.565	0
		145.567	0			145.565	0			145.567	0			145.565	0			145.566	0			145.566	0
		145.568	0.264876			145.567	0			145.568	0			145.567	0			145.568	0			145.568	0
		145.57	8.23512			145.569	0			145.57	0			145.569	0			145.57	0			145.57	0
		145.572	4.4506			145.57	0			145.572	0			145.571	0			145.572	0			145.571	0
		145.573	0.249395			145.572	0			145.574	0			145.572	0			145.573	0			145.573	0
		145.575	0			145.574	0			145.575	0			145.574	0			145.575	0			145.575	0
		145.577	0			145.576	0			145.577	0			145.576	0			145.577	0			145.576	0
		145.578	0			145.577	0			145.579	0			145.577	2.61401			145.578	0			145.578	0
		145.58	0			145.579	0			145.58	0			145.579	10.4693			145.58	0			145.58	0
		145.582	0			145.581	0			145.582	0			145.581	0			145.582	0			145.582	0
		145.584	0			145.582	0			145.584	0			145.583	0			145.583	0			145.583	0
		145.585	0			145.584	0			145.585	0			145.584	0			145.585	1.26571			145.585	0
		145.587	0.122658			145.586	0			145.587	0			145.586	0			145.587	8.46156			145.587	0
		145.589	3.97734			145.587	0			145.589	0			145.588	0			145.589	0			145.588	0
		145.59	0			145.589	0			145.591	1.36117			145.589	0			145.59	1.26566			145.59	0
		145.592	0			145.591	0			145.592	6.3661			145.591	0			145.592	30.0999			145.592	0
		145.594	0			145.593	6.45791			145.594	0			145.593	0			145.594	24.5139			145.594	0
		145.596	0.122672			145.594	0.905723			145.596	0			145.594	1.68433			145.595	30.2115			145.595	0
		145.597	3.97733			145.596	0			145.597	0			145.596	20.4823			145.597	0			145.597	0
		145.599	0			145.598	0			145.599	0			145.598	0			145.599	0			145.599	0
		145.601	0			145.599	0			145.601	0			145.6	0			145.601	26.4178			145.6	0
		145.602	0			145.601	0			145.603	0			145.601	0			145.602	0.0367325			145.602	0
		145.604	0			145.603	0			145.604	0			145.603	0			145.604	0			145.604	0
		145.606	0			145.605	0			145.606	0			145.605	0			145.606	0			145.605	0
		145.607	0			145.606	0			145.608	0			145.606	0			145.607	0			145.607	0
		145.609	0			145.608	0			145.609	0			145.608	0			145.609	0			145.609	0
		145.611	0			145.61	0			145.611	0			145.61	0			145.611	0			145.611	0
		145.613	0			145.611	0			145.613	0			145.612	0			145.612	0			145.612	0
		145.614	0			145.613	0			145.614	0			145.613	0			145.614	0			145.614	0
		145.616	0			145.615	0			145.616	0			145.615	0			145.616	0			145.616	0
		145.618	0			145.616	0			145.618	0			145.617	0			145.618	0			145.617	0
		145.619	0			145.618	0			145.62	0			145.618	0			145.619	0			145.619	0
		145.621	0			145.62	0			145.621	0			145.62	0			145.621	0			145.621	0
		145.623	0			145.622	0			145.623	0			145.622	0			145.623	0			145.622	0
		145.624	0			145.623	0			145.625	0			145.623	0			145.624	1.26533			145.624	0
		145.626	0			145.625	0			145.626	0			145.625	0			145.626	8.46195			145.626	0
		145.628	0			145.627	0			145.628	0			145.627	0			145.628	0			145.628	0
		145.63	7.89978			145.628	0			145.63	0			145.629	0			145.629	0			145.629	0
		145.631	0.10022			145.63	0			145.631	0			145.63	0			145.631	0			145.631	0
		145.633	0			145.632	0			145.633	0			145.632	0			145.633	0			145.633	0
		145.635	0			145.633	0			145.635	0			145.634	0			145.635	0			145.634	0
		145.636	0			145.635	0			145.637	0			145.635	0			145.636	0			145.636	0
		145.638	0			145.637	0			145.638	0			145.637	0			145.638	0			145.638	0
		145.64	0			145.639	0			145.64	0			145.639	0			145.64	0			145.64	0
		145.642	0			145.64	0			145.642	0			145.64	0			145.641	0			145.641	0
		145.643	0			145.642	0			145.643	0			145.642	0			145.643	0			145.643	0
		145.645	0			145.644	0			145.645	0			145.644	0			145.645	0			145.645	0
		145.647	0			145.645	0			145.647	0			145.646	0			145.647	0			145.646	0
		145.648	0			145.647	0			145.649	0			145.647	0			145.648	0			145.648	0
		145.65	0			145.649	0			145.65	0			145.649	0			145.65	0			145.65	0
		145.652	0			145.651	0			145.652	0			145.651	0			145.652	0			145.651	0
		145.653	0			145.652	0			145.654	0			145.652	0			145.653	0			145.653	0
		145.655	0			145.654	0			145.655	0			145.654	0			145.655	0			145.655	0
		145.657	0			145.656	0			145.657	0			145.656	0			145.657	0			145.657	0
		145.659	0			145.657	0			145.659	0			145.658	0			145.658	0			145.658	0
		145.66	0			145.659	0			145.66	0			145.659	0			145.66	0			145.66	0
		145.662	0			145.661	0			145.662	0			145.661	0			145.662	0			145.662	0
		145.664	0			145.662	0			145.664	0			145.663	0			145.664	0			145.663	0
		145.665	0			145.664	0			145.666	0			145.664	0			145.665	0			145.665	0
		145.667	0			145.666	0			145.667	0			145.666	0			145.667	0			145.667	0
		145.669	0			145.668	0			145.669	0			145.668	0			145.669	0			145.669	0
		145.671	0			145.669	0			145.671	0			145.669	0			145.67	0			145.67	0
		145.672	0			145.671	0			145.672	0			145.671	0			145.672	0			145.672	0
		145.674	0			145.673	0			145.674	0			145.673	0			145.674	0			145.674	0
		145.676	0			145.674	0			145.676	0			145.675	0			145.676	0			145.675	0
		145.677	0			145.676	0			145.678	0			145.676	0			145.677	0			145.677	0
		145.679	0			145.678	0			145.679	0			145.678	0			145.679	0			145.679	0
		145.681	0			145.68	0			145.681	0			145.68	0			145.681	0			145.68	0
		145.682	0			145.681	0			145.683	0			145.681	0			145.682	0			145.682	0
		145.684	0			145.683	0			145.684	0			145.683	0			145.684	0			145.684	0
		145.686	0			145.685	0			145.686	0			145.685	0			145.686	0			145.686	0
		145.688	0			145.686	0			145.688	0			145.687	0			145.687	0			145.687	0
		145.689	0			145.688	0			145.689	0			145.688	0			145.689	0			145.689	0
		145.691	0			145.69	0			145.691	0			145.69	0			145.691	0			145.691	0
		145.693	0			145.691	0			145.693	0			145.692	0			145.693	0			145.692	0
		145.694	0			145.693	0			145.695	0			145.693	0			145.694	0			145.694	0
		145.696	0			145.695	0			145.696	0			145.695	0			145.696	0			145.696	0
		145.698	0			145.697	0			145.698	0			145.697	0			145.698	0			145.697	0
		145.699	0			145.698	0			145.7	0			145.698	0			145.699	0			145.699	0
		145.701	0			145.7	0			145.701	0			145.7	0			145.701	0			145.701	0
		145.703	0			145.702	0			145.703	0			145.702	0			145.703	0			145.703	0
		145.705	0			145.703	0			145.705	0			145.704	0			145.705	0			145.704	0
		145.706	0			145.705	0			145.706	0			145.705	0			145.706	0			145.706	0
		145.708	0			145.707	0			145.708	0			145.707	0			145.708	0			145.708	0
		145.71	0			145.709	0			145.71	0			145.709	0			145.71	0			145.709	0
		145.711	0			145.71	0			145.712	0			145.71	0			145.711	0			145.711	0
		145.713	0			145.712	0			145.713	0			145.712	0			145.713	0			145.713	0
		145.715	0			145.714	0			145.715	0			145.714	0			145.715	0			145.715	0
		145.717	0			145.715	0			145.717	0			145.715	0			145.716	0			145.716	0
		145.718	0			145.717	0			145.718	0			145.717	0			145.718	0			145.718	0
		145.72	0			145.719	0			145.72	0			145.719	0			145.72	0			145.72	0
		145.722	0			145.72	0			145.722	0			145.721	0			145.722	0			145.721	0
		145.723	0			145.722	0			145.724	0			145.722	0			145.723	0			145.723	0
		145.725	0			145.724	0			145.725	0			145.724	0			145.725	0			145.725	0
		145.727	0			145.726	0			145.727	0			145.726	0			145.727	0			145.726	0
		145.728	0			145.727	0			145.729	0			145.727	0			145.728	0			145.728	0
		145.73	0			145.729	0			145.73	0			145.729	0			145.73	0			145.73	0
		145.732	0			145.731	0			145.732	0			145.731	0			145.732	0			145.732	0
		145.734	0			145.732	0			145.734	0			145.733	0			145.733	0			145.733	0
		145.735	0			145.734	0			145.735	0			145.734	0			145.735	0			145.735	0
		145.737	0			145.736	0			145.737	0			145.736	0			145.737	0			145.737	0
		145.739	0			145.737	0			145.739	0			145.738	0			145.739	0			145.738	0
		145.74	0			145.739	0			145.741	0			145.739	0			145.74	0			145.74	0
		145.742	0			145.741	0			145.742	0			145.741	0			145.742	0			145.742	0
		145.744	0			145.743	0			145.744	0			145.743	0			145.744	0			145.744	0
		145.746	0			145.744	0			145.746	0			145.744	0			145.745	0			145.745	0
		145.747	0			145.746	0			145.747	0			145.746	0			145.747	0			145.747	0
		145.749	0			145.748	0			145.749	0			145.748	0			145.749	0			145.749	0
		145.751	0			145.749	0			145.751	0			145.75	0			145.751	0			145.75	0
		145.752	0			145.751	0			145.753	0			145.751	0			145.752	0			145.752	0
		145.754	0			145.753	0			145.754	0			145.753	0			145.754	0			145.754	0
		145.756	0			145.755	0			145.756	0			145.755	0			145.756	0			145.755	0
		145.757	0			145.756	0			145.758	0			145.756	0			145.757	0			145.757	0
		145.759	0			145.758	0			145.759	0			145.758	0			145.759	0			145.759	0
		145.761	0			145.76	0			145.761	0			145.76	0			145.761	0			145.761	0
		145.763	0			145.761	0			145.763	0			145.762	0			145.762	0			145.762	0
		145.764	0			145.763	0			145.764	0			145.763	0			145.764	0			145.764	0
		145.766	0			145.765	0			145.766	0			145.765	0			145.766	0			145.766	0
		145.768	0			145.766	0			145.768	0			145.767	0			145.768	0			145.767	0
		145.769	0			145.768	0			145.77	0			145.768	0			145.769	0			145.769	0
		145.771	0			145.77	0			145.771	0			145.77	0			145.771	0			145.771	0
		145.773	0			145.772	0			145.773	0			145.772	0			145.773	0			145.773	0
		145.775	0			145.773	0			145.775	0			145.773	0			145.774	0			145.774	0
		145.776	0			145.775	0			145.776	0			145.775	0			145.776	0			145.776	20.9993
		145.778	0			145.777	0			145.778	0			145.777	0			145.778	0			145.778	4.33405
		145.78	0			145.778	0			145.78	0			145.779	0			145.78	0			145.779	0
		145.781	0			145.78	0			145.782	0			145.78	0			145.781	0			145.781	0
		145.783	0			145.782	0			145.783	0			145.782	0			145.783	0			145.783	0
		145.785	0			145.784	0			145.785	0			145.784	0			145.785	0			145.784	0
		145.786	0			145.785	0			145.787	0			145.785	0			145.786	0			145.786	0
		145.788	0			145.787	0			145.788	0			145.787	0			145.788	0			145.788	0
		145.79	0			145.789	0			145.79	0			145.789	0			145.79	0			145.79	0
		145.792	0			145.79	0			145.792	0			145.791	0			145.791	0			145.791	0
		145.793	0			145.792	0			145.793	0			145.792	0			145.793	0			145.793	0
		145.795	0			145.794	26.7273			145.795	0			145.794	0			145.795	0			145.795	0
		145.797	0			145.795	0.45454			145.797	0			145.796	0			145.797	0			145.796	0
		145.798	0			145.797	0			145.799	0			145.797	0			145.798	0			145.798	0
		145.8	0			145.799	0			145.8	0			145.799	0			145.8	0			145.8	0
		145.802	0			145.801	0			145.802	0			145.801	0			145.802	0			145.802	0
		145.804	0			145.802	0			145.804	0			145.802	0			145.803	0			145.803	0
		145.805	0			145.804	0			145.805	0			145.804	0			145.805	0			145.805	0
		145.807	0			145.806	0			145.807	0			145.806	0			145.807	0			145.807	0
		145.809	0			145.807	0			145.809	0			145.808	0			145.809	0			145.808	0
		145.81	0			145.809	0			145.811	0			145.809	0			145.81	0			145.81	0
		145.812	0			145.811	0			145.812	0			145.811	0			145.812	0			145.812	0
		145.814	0			145.813	0			145.814	0			145.813	0			145.814	0			145.813	0
		145.815	0			145.814	0			145.816	0			145.814	0			145.815	0			145.815	0
		145.817	0			145.816	0			145.817	0			145.816	0			145.817	0			145.817	0
		145.819	0			145.818	0			145.819	0			145.818	0			145.819	0			145.819	0
		145.821	0			145.819	0			145.821	0			145.82	12.662			145.82	0			145.82	0
		145.822	0			145.821	0			145.822	0			145.821	1.00468			145.822	0			145.822	0
		145.824	0			145.823	0			145.824	0			145.823	0			145.824	0			145.824	0
		145.826	0			145.824	0			145.826	0			145.825	12.662			145.826	0			145.825	0
		145.827	0			145.826	0			145.828	0			145.826	1.00469			145.827	0			145.827	0
		145.829	0			145.828	0			145.829	0			145.828	0			145.829	0			145.829	0
		145.831	0			145.83	0			145.831	0			145.83	0			145.831	0			145.831	0
		145.833	0			145.831	0			145.833	0			145.831	0			145.832	0			145.832	0
		145.834	0			145.833	0			145.834	0			145.833	0			145.834	0			145.834	0
		145.836	0			145.835	0			145.836	0			145.835	0			145.836	0			145.836	0
		145.838	0			145.836	0			145.838	0			145.837	0			145.838	0			145.837	0
		145.839	0			145.838	0			145.84	0			145.838	0			145.839	0			145.839	0
		145.841	0			145.84	0			145.841	0			145.84	0			145.841	0			145.841	0
		145.843	0			145.842	0			145.843	0			145.842	0			145.843	0			145.842	0
		145.844	7.07683			145.843	0			145.845	0			145.843	0			145.844	0			145.844	0
		145.846	0.52317			145.845	0			145.846	0			145.845	0			145.846	0			145.846	0
		145.848	0			145.847	0			145.848	0			145.847	0			145.848	0			145.848	0
		145.85	0			145.848	0			145.85	0			145.849	0			145.849	0			145.849	0
		145.851	0			145.85	0			145.851	0			145.85	0			145.851	0			145.851	0
		145.853	0			145.852	0			145.853	0			145.852	0			145.853	0			145.853	0
		145.855	0			145.853	0			145.855	0			145.854	0			145.855	0			145.854	0
		145.856	0			145.855	0			145.857	0			145.855	0			145.856	0			145.856	0
		145.858	5.11768			145.857	0			145.858	0			145.857	0			145.858	0			145.858	0
		145.86	0.18232			145.859	0			145.86	0			145.859	0			145.86	0			145.86	0
		145.862	0			145.86	0			145.862	0			145.86	0			145.861	0			145.861	0
		145.863	0			145.862	0			145.863	0			145.862	0			145.863	0			145.863	0
		145.865	0			145.864	0			145.865	0			145.864	0			145.865	0			145.865	0
		145.867	0			145.865	0			145.867	0			145.866	0			145.867	0			145.866	42.3477
		145.868	0			145.867	0			145.869	0			145.867	0			145.868	0			145.868	0.318937
		145.87	0			145.869	0			145.87	0			145.869	0			145.87	0			145.87	0
		145.872	0			145.871	0			145.872	0			145.871	0			145.872	0			145.871	0
		145.873	0			145.872	0			145.874	0			145.872	0			145.873	0			145.873	0
		145.875	0			145.874	0			145.875	0			145.874	0			145.875	0			145.875	0
		145.877	0			145.876	0			145.877	0			145.876	0			145.877	0			145.877	0
		145.879	0			145.877	0			145.879	0			145.878	0			145.878	0			145.878	0
		145.88	0			145.879	0			145.88	0			145.879	0			145.88	0			145.88	0
		145.882	0			145.881	0			145.882	0			145.881	0			145.882	0			145.882	0
		145.884	0			145.882	0			145.884	0			145.883	0			145.884	0			145.883	0
		145.885	0			145.884	0			145.886	0			145.884	0			145.885	0			145.885	0
		145.887	0			145.886	0			145.887	0			145.886	0			145.887	0			145.887	0
		145.889	0			145.888	0			145.889	0			145.888	0			145.889	0			145.889	0
		145.891	0			145.889	0			145.891	0			145.889	0			145.89	0			145.89	0
		145.892	0			145.891	0			145.892	0			145.891	0			145.892	0			145.892	0
		145.894	0			145.893	0			145.894	0			145.893	0			145.894	0			145.894	0
		145.896	0			145.894	0			145.896	0			145.895	0			145.896	0			145.895	0
		145.897	0			145.896	0			145.898	0			145.896	0			145.897	0			145.897	0
		145.899	0			145.898	0			145.899	0			145.898	0			145.899	0			145.899	0
		145.901	0			145.9	0			145.901	0			145.9	0			145.901	0			145.9	0
		145.902	0			145.901	0			145.903	0			145.901	0			145.902	0			145.902	0
		145.904	0			145.903	0			145.904	0			145.903	0			145.904	0			145.904	0
		145.906	0			145.905	0			145.906	0			145.905	0			145.906	0			145.906	0
		145.908	0			145.906	0			145.908	0			145.907	0			145.907	0			145.907	0
		145.909	0			145.908	0			145.909	0			145.908	0			145.909	0			145.909	0
		145.911	0			145.91	0			145.911	0			145.91	0			145.911	0			145.911	0
		145.913	0			145.911	0			145.913	0			145.912	0			145.913	0			145.912	0
		145.914	0			145.913	0			145.915	0			145.913	0			145.914	11.4012			145.914	0
		145.916	0			145.915	0			145.916	0			145.915	0			145.916	0.417012			145.916	0
		145.918	0			145.917	0			145.918	0			145.917	0			145.918	0			145.918	0
		145.92	0			145.918	0			145.92	0			145.918	0			145.919	0			145.919	0
		145.921	0			145.92	0			145.921	0			145.92	0			145.921	0.0238282			145.921	37.8669
		145.923	0			145.922	0			145.923	0			145.922	0			145.923	16.8853			145.923	2.71639
		145.925	0			145.923	0			145.925	31.3517			145.924	0			145.925	0			145.924	0
		145.926	0			145.925	0			145.927	35.4545			145.925	0			145.926	0			145.926	0
		145.928	0			145.927	0			145.928	4.10282			145.927	0			145.928	0			145.928	0
		145.93	0			145.929	0			145.93	0			145.929	0			145.93	0			145.929	0
		145.931	0			145.93	0			145.932	0			145.93	0			145.931	0			145.931	0
		145.933	0			145.932	0			145.933	0			145.932	0			145.933	0			145.933	0
		145.935	0			145.934	0			145.935	0			145.934	0			145.935	0			145.935	0
		145.937	0			145.935	0			145.937	0			145.936	0			145.936	0			145.936	0
		145.938	0			145.937	0			145.938	0			145.937	0			145.938	0			145.938	0
		145.94	0.123755			145.939	0			145.94	23.1574			145.939	0			145.94	0			145.94	0
		145.942	6.67624			145.94	0			145.942	4.20627			145.941	21.1571			145.942	28.0142			145.941	0
		145.943	12.195			145.942	0			145.944	0.871458			145.942	39.6186			145.943	12.5312			145.943	0
		145.945	5.57636			145.944	6.45677			145.945	6.40127			145.944	5.3092			145.945	30.8352			145.945	16.2395
		145.947	31.4476			145.946	46.2124			145.947	0.639517			145.946	21.7741			145.947	191.68			145.947	51.0403
		145.949	131.628			145.947	0.78542			145.949	105.587			145.947	68.3268			145.948	241.465			145.948	131.578
		145.95	192.265			145.949	40.2761			145.95	150.057			145.949	252.226			145.95	770.439			145.95	309.057
		145.952	367.794			145.951	57.8242			145.952	145.683			145.951	493.884			145.952	651.284			145.952	652.145
		145.954	297.754			145.952	286.623			145.954	212.917			145.953	331.463			145.954	563.259			145.953	542.773
		145.955	243.664			145.954	240.271			145.956	377.164			145.954	330.864			145.955	479.91			145.955	514.718
		145.957	200.608			145.956	227.789			145.957	89.3369			145.956	212.556			145.957	237.367			145.957	254.467
		145.959	121.215			145.958	102.96			145.959	51.312			145.958	97.7916			145.959	210.024			145.958	167.494
		145.96	83.5006			145.959	22.4396			145.961	38.9163			145.959	94.7181			145.96	195.043			145.96	142.755
		145.962	45.9266			145.961	8.22775			145.962	31.8957			145.961	64.2813			145.962	256.552			145.962	81.8666
		145.964	22.2262			145.963	0.681345			145.964	28.8213			145.963	98.6683			145.964	77.9268			145.964	43.2001
		145.966	17.4905			145.964	45.3054			145.966	8.12583			145.965	49.1056			145.965	77.5239			145.965	84.324
		145.967	4.91042			145.966	0.785486			145.967	0			145.966	48.9163			145.967	22.3274			145.967	49.0059
		145.969	7.07741			145.968	0			145.969	0			145.968	48.0684			145.969	0.0239881			145.969	4.33678
		145.971	0.522588			145.969	0			145.971	31.3514			145.97	30.7548			145.971	38.5232			145.97	0
		145.972	4.46852			145.971	0			145.973	31.7924			145.971	15.8834			145.972	2.71473			145.972	0
		145.974	10.3026			145.973	0			145.974	0.492535			145.973	29.83			145.974	9.72726			145.974	3.60926
		145.976	0.228833			145.975	0			145.976	45.732			145.975	6.29255			145.976	15.1203			145.976	33.7241
		145.978	0			145.976	0			145.978	0.813454			145.976	3.45023			145.977	50.749			145.977	0
		145.979	4.17116			145.978	0			145.979	0			145.978	21.0898			145.979	9.11874			145.979	0
		145.981	12.424			145.98	9.88828			145.981	1.35993			145.98	37.7433			145.981	14.1818			145.981	4.87622
		145.983	11.0368			145.981	21.5663			145.983	6.36735			145.982	18.2121			145.983	59.3313			145.982	84.9069
		145.984	13.828			145.983	8.66044			145.985	45.7321			145.983	15.8559			145.984	68.4205			145.984	41.4432
		145.986	15.6176			145.985	46.7941			145.986	2.1733			145.985	68.177			145.986	1.61193			145.986	23.0237
		145.988	12.8176			145.987	0			145.988	7.23927			145.987	84.6401			145.988	77.4638			145.987	19.5691
		145.989	0.704806			145.988	58.6896			145.99	50.5204			145.988	66.0458			145.989	72.8351			145.989	42.9452
		145.991	5.11769			145.99	42.3104			145.991	2.42591			145.99	14.7079			145.991	2.90564			145.991	16.2664
		145.993	0.182306			145.992	0			145.993	0.0962908			145.992	22.1623			145.993	26.5789			145.993	0.219224
		145.995	5.11769			145.993	0			145.995	21.3583			145.994	11.499			145.995	31.7555			145.994	0
		145.996	15.1599			145.995	0			145.996	0			145.995	4.4051			145.996	18.3578			145.996	42.3477
		145.998	7.69995			145.997	0			145.998	23.1569			145.997	15.9722			145.998	37.4363			145.998	0.318958
		146	0.522452			145.999	0			146	4.20677			145.999	3.33333			146	0.416941			145.999	0
		146.001	0			146	0			146.002	0			146	31.5752			146.001	0			146.001	0
		146.003	5.1177			146.002	0			146.003	0			146.002	2.55797			146.003	12.4572			146.003	0
		146.005	0.479425			146.004	0			146.005	0			146.004	20.3142			146.005	26.4519			146.005	0
		146.007	5.90288			146.005	0			146.007	0			146.005	3.47067			146.006	11.4012			146.006	0
		146.008	0.297097			146.007	0.432761			146.008	0			146.007	10.4652			146.008	0.416933			146.008	0
		146.01	6.19999			146.009	54.3403			146.01	0			146.009	0			146.01	0			146.01	0
		146.012	5.90292			146.01	0.681464			146.012	0			146.011	0			146.012	11.4013			146.011	0
		146.013	0			146.012	0			146.014	0			146.012	0			146.013	1.67844			146.013	19.5691
		146.015	4.17109			146.014	0			146.015	0			146.014	0			146.015	8.46576			146.015	0.597558
		146.017	0.228914			146.016	0			146.017	0			146.016	0			146.017	0			146.017	0
		146.018	9.53256			146.017	20.4455			146.019	0			146.017	0			146.018	0			146.018	0
		146.02	23.0675			146.019	1.09998			146.02	15.1387			146.019	0.842988			146.02	0			146.02	0
		146.022	14.8421			146.021	0.43277			146.022	10.6824			146.021	22.9018			146.022	0			146.022	0.291664
		146.024	16.1845			146.022	59.6315			146.024	22.8685			146.023	14.5097			146.024	28.6013			146.023	113.185
		146.025	86.5541			146.024	89.4918			146.026	324.814			146.024	47.9449			146.025	206.549			146.025	147.371
		146.027	134.057			146.026	244.359			146.027	95.4737			146.026	143.708			146.027	175.869			146.027	74.8944
		146.029	232.003			146.028	279.329			146.029	224.405			146.028	120.127			146.029	117.042			146.028	91.6823
		146.03	145.165			146.029	267.993			146.031	161.378			146.029	60.2309			146.03	168.292			146.03	48.0118
		146.032	108.388			146.031	326.938			146.032	221.911			146.031	116.324			146.032	74.4196			146.032	81.488
		146.034	118.823			146.033	130.791			146.034	66.0559			146.033	83.402			146.034	36.5569			146.034	130.327
		146.036	104.251			146.034	126.364			146.036	168.263			146.035	81.424			146.035	59.909			146.035	8.02339
		146.037	71.1123			146.036	42.3054			146.037	126.912			146.036	65.6577			146.037	49.1256			146.037	96.0327
		146.039	29.6903			146.038	22.1063			146.039	76.8223			146.038	73.9336			146.039	27.8728			146.039	145.175
		146.041	17.7087			146.039	21.9846			146.041	24.2761			146.04	4.74261			146.041	0.0345463			146.04	5.85197
		146.042	10.2145			146.041	0			146.043	0			146.041	36.7346			146.042	0			146.042	0
		146.044	18.636			146.043	45.3051			146.044	0			146.043	1.43205			146.044	0			146.044	0.291707
		146.046	0.771729			146.045	0.785764			146.046	0			146.045	0			146.046	0			146.046	65.5542
		146.048	0			146.046	5.5802			146.048	0.872504			146.046	0			146.047	0			146.047	34.567
		146.049	0			146.048	87.5107			146.049	6.40022			146.048	0			146.049	0.0242563			146.049	9.08708
		146.051	0			146.05	0			146.051	28.3288			146.05	0			146.051	18.146			146.051	0
		146.053	7.0778			146.051	0			146.053	8.12573			146.052	0			146.053	8.46612			146.052	0
		146.054	0.818972			146.053	20.4453			146.055	0			146.053	0			146.054	0			146.054	0
		146.056	5.90323			146.055	1.10013			146.056	0			146.055	0			146.056	0			146.056	0
		146.058	0			146.057	0			146.058	0			146.057	0			146.058	0			146.057	0
		146.059	0			146.058	51.7615			146.06	1.51179			146.058	28.525			146.059	0			146.059	0
		146.061	0			146.06	3.35406			146.061	14.0337			146.06	2.55837			146.061	0			146.061	0
		146.063	0			146.062	20.8844			146.063	0			146.062	0			146.063	0			146.063	0
		146.065	0			146.063	0			146.065	0			146.064	0			146.064	0			146.064	19.569
		146.066	0			146.065	0			146.066	0			146.065	0			146.066	0			146.066	0.59764
		146.068	0			146.067	0			146.068	0			146.067	0			146.068	1.26098			146.068	0
		146.07	0			146.068	0			146.07	0.639138			146.069	0			146.07	8.46629			146.069	0
		146.071	0			146.07	0			146.072	7.63359			146.07	0			146.071	0			146.071	0
		146.073	0.124112			146.072	6.45636			146.073	0			146.072	0			146.073	0			146.073	0
		146.075	6.67589			146.074	0.907278			146.075	0			146.074	0			146.075	0			146.075	0
		146.077	0			146.075	0			146.077	1.27823			146.075	0			146.076	1.05659			146.076	0
		146.078	8.8058			146.077	0			146.078	60.6651			146.077	0			146.078	47.6724			146.078	0
		146.08	13.4688			146.079	0			146.08	17.693			146.079	0			146.08	1.45287			146.08	0
		146.082	18.4538			146.08	0			146.082	0			146.081	0			146.082	0			146.081	9.15429
		146.083	6.12775			146.082	26.7267			146.084	0			146.082	0			146.083	1.26083			146.083	9.33333
		146.085	9.16796			146.084	13.3678			146.085	27.6898			146.084	0			146.085	8.46644			146.085	5.34949
		146.087	6.67586			146.086	1.81463			146.087	0.492059			146.086	15.7868			146.087	0			146.086	89.4962
		146.088	0			146.087	0			146.089	0			146.087	5.17205			146.088	1.59592			146.088	0
		146.09	1.02985			146.089	6.4563			146.09	14.4991			146.089	1.04112			146.09	12.495			146.09	0
		146.092	37.5263			146.091	0.907333			146.092	2.41002			146.091	3.12555			146.092	0			146.092	0
		146.094	1.14389			146.092	0			146.094	0			146.093	1.04111			146.094	26.4203			146.093	0
		146.095	0			146.094	26.9014			146.095	0			146.094	0			146.095	0.178911			146.095	0
		146.097	0			146.096	2.00765			146.097	0			146.096	0			146.097	10.0372			146.097	0
		146.099	0			146.098	0			146.099	0			146.098	0			146.099	6.65451			146.098	0
		146.1	0			146.099	0			146.101	0			146.099	0			146.1	1.52731			146.1	0
		146.102	0			146.101	0			146.102	0			146.101	0			146.102	0			146.102	0
		146.104	0			146.103	0			146.104	0			146.103	0			146.104	0			146.104	0
		146.106	0			146.104	0			146.106	0			146.104	0			146.105	0			146.105	0
		146.107	0			146.106	0			146.107	0			146.106	0			146.107	0			146.107	0
		146.109	0			146.108	0			146.109	0			146.108	0			146.109	0			146.109	0
		146.111	0			146.109	6.45624			146.111	2.02034			146.11	0			146.111	0			146.11	0
		146.112	0			146.111	0.907399			146.113	14.7069			146.111	0			146.112	0			146.112	0
		146.114	0			146.113	0			146.114	0			146.113	0			146.114	0			146.114	0
		146.116	0.905729			146.115	0			146.116	0.873191			146.115	0			146.116	0			146.116	0.246327
		146.118	9.7			146.116	0			146.118	7.27274			146.116	23.2479			146.117	0			146.117	9.33334
		146.119	8.79427			146.118	0			146.119	6.39952			146.118	2.08544			146.119	0			146.119	9.087
		146.121	0			146.12	0			146.121	0			146.12	0			146.121	0			146.121	0
		146.123	0			146.121	0			146.123	0			146.122	0			146.123	0			146.122	0
		146.124	0.90574			146.123	0			146.125	0			146.123	0			146.124	0			146.124	0
		146.126	8.79426			146.125	0			146.126	0.0969343			146.125	0			146.126	0			146.126	0
		146.128	0			146.127	0			146.128	21.3576			146.127	0			146.128	0			146.127	0
		146.129	0			146.128	0			146.13	0			146.128	0			146.129	0			146.129	0
		146.131	0			146.13	0			146.131	0			146.13	0			146.131	0			146.131	0
		146.133	0			146.132	0			146.133	0			146.132	0			146.133	0			146.133	0
		146.135	0			146.133	0			146.135	0			146.134	0			146.134	0			146.134	0
		146.136	0			146.135	0			146.136	0			146.135	0			146.136	0			146.136	0
		146.138	0			146.137	0			146.138	0			146.137	0			146.138	0			146.138	0
		146.14	0			146.138	0			146.14	0			146.139	0			146.14	0			146.139	0
		146.141	0			146.14	0			146.142	0			146.14	0			146.141	0			146.141	0
		146.143	0			146.142	0			146.143	0			146.142	0			146.143	0			146.143	0
		146.145	0			146.144	0			146.145	1.3594			146.144	0			146.145	0			146.145	0
		146.147	0			146.145	0			146.147	6.36787			146.145	0			146.146	0.144514			146.146	4.01874
		146.148	0			146.147	0			146.148	0			146.147	0			146.148	10.0619			146.148	26.7313
		146.15	0			146.149	0			146.15	0			146.149	0			146.15	23.5388			146.15	0
		146.152	0.532246			146.15	0			146.152	1.14706			146.151	0			146.152	1.5275			146.151	0
		146.153	16.5678			146.152	8.22727			146.154	9.45454			146.152	0			146.153	0			146.153	9.15408
		146.155	0			146.154	1.92427			146.155	8.30749			146.154	0			146.155	0			146.155	0.179252
		146.157	0			146.156	14.8485			146.157	1.14704			146.156	0			146.157	0			146.157	0
		146.158	0.296046			146.157	0			146.159	8.30751			146.157	0			146.158	0			146.158	0
		146.16	5.90395			146.159	0			146.16	0			146.159	0			146.16	0			146.16	0
		146.162	0			146.161	0			146.162	0			146.161	0			146.162	0			146.162	0
		146.164	0			146.162	0			146.164	0.873671			146.163	0			146.164	0			146.163	0
		146.165	0.295998			146.164	0			146.166	6.39906			146.164	0			146.165	0			146.165	0
		146.167	5.904			146.166	0			146.167	0			146.166	0			146.167	0			146.167	0.246381
		146.169	0.124368			146.168	20.4449			146.169	0			146.168	0			146.169	0			146.168	9.08695
		146.17	6.67563			146.169	14.0127			146.171	0.87374			146.169	0			146.17	6.65424			146.17	0
		146.172	0			146.171	1.81519			146.172	9.77905			146.171	0			146.172	1.52757			146.172	9.15403
		146.174	0.295938			146.173	0			146.174	22.5871			146.173	0			146.174	6.65423			146.174	0.179306
		146.176	5.90406			146.174	11.6056			146.176	15.8186			146.174	0			146.175	8.18181			146.175	0
		146.177	0			146.176	42.3035			146.177	15.9415			146.176	0			146.177	1.52759			146.177	0
		146.179	0			146.178	0			146.179	1.9981			146.178	0			146.179	0			146.179	0
		146.181	0			146.179	0			146.181	14.0019			146.18	0			146.181	0			146.18	0
		146.182	0			146.181	0			146.183	0.63879			146.181	0			146.182	0			146.182	0
		146.184	0			146.183	0			146.184	7.63394			146.183	0			146.184	0			146.184	0
		146.186	0			146.185	0			146.186	0			146.185	0			146.186	0			146.186	0
		146.188	0			146.186	0			146.188	0			146.186	0			146.187	0			146.187	0
		146.189	0			146.188	0			146.189	0			146.188	0			146.189	0			146.189	0
		146.191	0			146.19	0			146.191	0			146.19	0			146.191	0			146.191	0
		146.193	0			146.191	0			146.193	0			146.192	0			146.193	0			146.192	0
		146.194	0			146.193	0			146.195	0			146.193	0			146.194	0			146.194	0
		146.196	0			146.195	0			146.196	0			146.195	0			146.196	0			146.196	0
		146.198	0			146.197	0			146.198	0			146.197	0			146.198	0			146.197	0
		146.199	0			146.198	0			146.2	0			146.198	0			146.199	0			146.199	0
		146.201	0			146.2	0			146.201	0			146.2	0			146.201	0			146.201	0
		146.203	0			146.202	0			146.203	0			146.202	0			146.203	0			146.203	0
		146.205	0			146.203	0			146.205	0			146.204	0			146.205	0			146.204	0
		146.206	0			146.205	0			146.206	0			146.205	0			146.206	0			146.206	0
		146.208	0			146.207	0			146.208	0			146.207	0			146.208	0			146.208	0
		146.21	0			146.209	0			146.21	0			146.209	0			146.21	0			146.209	0
		146.211	0			146.21	0			146.212	0			146.21	0			146.211	0			146.211	0
		146.213	0			146.212	0			146.213	0			146.212	0			146.213	0			146.213	0
		146.215	0			146.214	0			146.215	0			146.214	0			146.215	0			146.215	0
		146.217	0			146.215	0			146.217	0			146.215	0			146.216	0			146.216	0
		146.218	0			146.217	0			146.218	0			146.217	0			146.218	0			146.218	0
		146.22	0			146.219	0			146.22	0			146.219	0			146.22	0			146.22	0
		146.222	0			146.22	0			146.222	0			146.221	0			146.222	0			146.221	0
		146.223	0			146.222	0			146.224	0			146.222	0			146.223	0			146.223	0
		146.225	0			146.224	0			146.225	0			146.224	0			146.225	0			146.225	0
		146.227	0			146.226	0			146.227	0			146.226	0			146.227	0			146.227	0
		146.229	0			146.227	0			146.229	0			146.227	0			146.228	0			146.228	0
		146.23	0			146.229	0			146.23	0			146.229	0			146.23	0			146.23	0
		146.232	0			146.231	0			146.232	0			146.231	0			146.232	0			146.232	0
		146.234	0			146.232	0			146.234	0			146.233	0			146.234	0			146.233	0
		146.235	0			146.234	0			146.236	0			146.234	0			146.235	0			146.235	0
		146.237	0			146.236	0			146.237	0			146.236	0			146.237	0			146.237	0
		146.239	0			146.238	0			146.239	0			146.238	0			146.239	0			146.238	0
		146.24	0			146.239	0			146.241	0			146.239	0			146.24	0			146.24	0
		146.242	0			146.241	0			146.242	0			146.241	0			146.242	0			146.242	0
		146.244	0			146.243	0			146.244	0			146.243	0			146.244	0			146.244	0
		146.246	0			146.244	0			146.246	0			146.245	2.62051			146.246	0			146.245	0
		146.247	0			146.246	0			146.247	0			146.246	10.4628			146.247	0			146.247	0
		146.249	0			146.248	0			146.249	0			146.248	0			146.249	0			146.249	0
		146.251	0			146.249	0			146.251	0			146.25	0			146.251	0			146.25	0
		146.252	0			146.251	0			146.253	0			146.251	0			146.252	0			146.252	0
		146.254	0			146.253	0			146.254	0			146.253	0			146.254	0			146.254	0
		146.256	0			146.255	0			146.256	0			146.255	0			146.256	0			146.256	0
		146.258	0			146.256	0			146.258	0			146.256	0			146.257	0			146.257	0
		146.259	0			146.258	0			146.259	0			146.258	0			146.259	0			146.259	0
		146.261	0			146.26	0			146.261	0			146.26	0			146.261	0			146.261	0
		146.263	0			146.261	0			146.263	0			146.262	0			146.263	0			146.262	0
		146.264	0			146.263	0			146.265	0			146.263	0			146.264	0			146.264	0
		146.266	0			146.265	0			146.266	0			146.265	0			146.266	0			146.266	0
		146.268	0			146.267	0			146.268	0			146.267	0			146.268	0			146.268	0
		146.27	0			146.268	0			146.27	0			146.268	0			146.269	0			146.269	0
		146.271	0			146.27	0			146.271	0			146.27	0			146.271	0			146.271	0
		146.273	0			146.272	0			146.273	0			146.272	0			146.273	0			146.273	0
		146.275	0			146.273	0			146.275	0			146.274	0			146.275	0			146.274	0
		146.276	0			146.275	0			146.277	0			146.275	0			146.276	0			146.276	0
		146.278	0			146.277	0			146.278	0			146.277	0			146.278	0			146.278	0
		146.28	0			146.279	0			146.28	0			146.279	0			146.28	0			146.279	0
		146.281	0			146.28	0			146.282	0			146.28	0			146.281	0			146.281	0
		146.283	0			146.282	0			146.283	0			146.282	0			146.283	0			146.283	0
		146.285	0			146.284	0			146.285	0			146.284	0			146.285	0			146.285	0
		146.287	0			146.285	0			146.287	0			146.286	0			146.287	0			146.286	0
		146.288	0			146.287	0			146.288	0			146.287	0			146.288	0			146.288	0
		146.29	0			146.289	0			146.29	0			146.289	0			146.29	0			146.29	0
		146.292	0			146.29	0			146.292	0			146.291	0			146.292	0			146.291	0
		146.293	0			146.292	0			146.294	0			146.292	0			146.293	0			146.293	0
		146.295	0			146.294	0			146.295	0			146.294	0			146.295	0			146.295	0
		146.297	0			146.296	0			146.297	0			146.296	0			146.297	0			146.297	0
		146.299	0			146.297	0			146.299	0			146.297	0			146.298	0			146.298	0
		146.3	0			146.299	0			146.3	0			146.299	0			146.3	0			146.3	0
		146.302	0			146.301	0			146.302	0			146.301	12.6607			146.302	0			146.302	0
		146.304	0			146.302	0			146.304	0			146.303	1.00595			146.304	0			146.303	0
		146.305	0			146.304	0			146.306	0			146.304	0			146.305	0			146.305	0
		146.307	0			146.306	0			146.307	0			146.306	0			146.307	0			146.307	0
		146.309	0			146.308	0			146.309	0			146.308	0			146.309	0			146.309	0
		146.311	0			146.309	0			146.311	0			146.309	0			146.31	0			146.31	0
		146.312	0			146.311	0			146.312	0			146.311	0			146.312	0			146.312	0
		146.314	0			146.313	0			146.314	0			146.313	0			146.314	0			146.314	0
		146.316	0			146.314	0			146.316	0			146.315	0.282648			146.316	0			146.315	0
		146.317	0			146.316	0			146.318	0			146.316	19.4709			146.317	0			146.317	0
		146.319	0			146.318	0			146.319	0			146.318	0.579762			146.319	0			146.319	0
		146.321	0			146.32	0			146.321	0			146.32	0			146.321	0			146.32	0
		146.322	0			146.321	0			146.323	0			146.321	0			146.322	0			146.322	0
		146.324	0			146.323	0			146.324	0			146.323	0			146.324	0			146.324	0
		146.326	0			146.325	0			146.326	0			146.325	0			146.326	0			146.326	0
		146.328	0			146.326	0			146.328	0			146.327	0			146.328	0			146.327	0
		146.329	0			146.328	0			146.329	0			146.328	0			146.329	0			146.329	0
		146.331	0			146.33	0			146.331	0			146.33	0			146.331	0			146.331	0
		146.333	0			146.332	0			146.333	0			146.332	0			146.333	0			146.332	0
		146.334	0			146.333	0			146.335	0			146.333	0			146.334	0			146.334	0
		146.336	0			146.335	0			146.336	0			146.335	0			146.336	0			146.336	0
		146.338	0			146.337	0			146.338	0			146.337	0			146.338	0			146.338	0
		146.34	0			146.338	0			146.34	0			146.338	0			146.339	0			146.339	0
		146.341	0			146.34	0			146.341	0			146.34	0			146.341	0			146.341	0
		146.343	0			146.342	0			146.343	0			146.342	0			146.343	0			146.343	0
		146.345	0			146.343	0			146.345	0			146.344	0			146.345	0			146.344	0
		146.346	0			146.345	0			146.347	0			146.345	0			146.346	0			146.346	0
		146.348	0			146.347	0			146.348	0			146.347	0			146.348	0			146.348	0
		146.35	0			146.349	0			146.35	0			146.349	0			146.35	0			146.35	0
		146.352	0			146.35	0			146.352	0			146.35	0			146.351	0			146.351	0
		146.353	0			146.352	0			146.353	0			146.352	0			146.353	0			146.353	0
		146.355	0			146.354	0			146.355	0			146.354	0			146.355	0			146.355	0
		146.357	0			146.355	0			146.357	0			146.356	0			146.357	0			146.356	0
		146.358	0			146.357	0			146.359	0			146.357	0			146.358	0			146.358	0
		146.36	0			146.359	0			146.36	0			146.359	0			146.36	0			146.36	0
		146.362	0			146.361	0			146.362	0			146.361	0			146.362	0			146.361	0
		146.363	0			146.362	0			146.364	0			146.362	0			146.363	0			146.363	0
		146.365	0			146.364	0			146.365	0			146.364	0			146.365	0			146.365	0
		146.367	0			146.366	0			146.367	0			146.366	0			146.367	0			146.367	0
		146.369	0			146.367	0			146.369	0			146.368	0			146.369	0			146.368	0
		146.37	0			146.369	0			146.371	0			146.369	0			146.37	0			146.37	0
		146.372	0			146.371	0			146.372	0			146.371	0			146.372	0			146.372	0
		146.374	0			146.373	0			146.374	0			146.373	0			146.374	0			146.373	0
		146.375	0			146.374	0			146.376	0			146.374	0			146.375	0			146.375	0
		146.377	0			146.376	0			146.377	0			146.376	0			146.377	0			146.377	0
		146.379	0			146.378	0			146.379	0			146.378	0			146.379	0			146.379	0
		146.381	0			146.379	0			146.381	0			146.379	0			146.38	0			146.38	0
		146.382	0			146.381	0			146.382	0			146.381	0			146.382	0			146.382	0
		146.384	0			146.383	0			146.384	0			146.383	0			146.384	0			146.384	0
		146.386	0			146.384	0			146.386	0			146.385	0			146.386	0			146.385	0
		146.387	0			146.386	0			146.388	0			146.386	0			146.387	0			146.387	0
		146.389	0			146.388	0			146.389	0			146.388	0			146.389	0			146.389	0
		146.391	0			146.39	0			146.391	0			146.39	0			146.391	0			146.391	0
		146.393	0			146.391	0			146.393	0			146.391	0			146.392	0			146.392	0
		146.394	0			146.393	0			146.394	0			146.393	0			146.394	0			146.394	0
		146.396	0			146.395	0			146.396	0			146.395	0			146.396	0			146.396	0
		146.398	0			146.396	0			146.398	0			146.397	0			146.398	0			146.397	0
		146.399	0			146.398	0			146.4	0			146.398	0			146.399	0			146.399	0
		146.401	0			146.4	0			146.401	0			146.4	0			146.401	0			146.401	0
		146.403	0			146.402	0			146.403	0			146.402	0			146.403	0			146.403	0
		146.405	0			146.403	0			146.405	0			146.403	0			146.404	0			146.404	0
		146.406	0			146.405	0			146.406	0			146.405	0			146.406	0			146.406	0
		146.408	0			146.407	0			146.408	0			146.407	0			146.408	0			146.408	0
		146.41	0			146.408	0			146.41	0			146.409	0			146.41	0			146.409	0
		146.411	0			146.41	0			146.412	0			146.41	0			146.411	0			146.411	0
		146.413	0			146.412	0			146.413	0			146.412	0			146.413	0			146.413	0
		146.415	0			146.414	0			146.415	0			146.414	0			146.415	0			146.414	0
		146.416	0			146.415	0			146.417	0			146.415	0			146.416	0			146.416	0
		146.418	0			146.417	0			146.418	0			146.417	0			146.418	0			146.418	0
		146.42	0			146.419	0			146.42	0			146.419	0			146.42	0			146.42	0
		146.422	0			146.42	0			146.422	0			146.421	0			146.421	0			146.421	0
		146.423	0			146.422	0			146.423	0			146.422	0			146.423	0			146.423	0
		146.425	0			146.424	0			146.425	0			146.424	0			146.425	0			146.425	0
		146.427	0			146.425	0			146.427	0			146.426	0			146.427	0			146.426	0
		146.428	0			146.427	0			146.429	0			146.427	0			146.428	0			146.428	0
		146.43	0			146.429	0			146.43	0			146.429	0			146.43	0			146.43	0
		146.432	0			146.431	0			146.432	0			146.431	0			146.432	0			146.432	0
		146.434	0			146.432	0			146.434	0			146.432	0			146.433	0			146.433	0
		146.435	0			146.434	0			146.435	0			146.434	0			146.435	0			146.435	0
		146.437	0			146.436	0			146.437	0			146.436	0			146.437	0			146.437	0
		146.439	0			146.437	0			146.439	0			146.438	0			146.439	0			146.438	0
		146.44	0			146.439	0			146.441	0			146.439	0			146.44	0			146.44	0
		146.442	0			146.441	0			146.442	0			146.441	0			146.442	0			146.442	0
		146.444	0			146.443	0			146.444	0			146.443	0			146.444	0			146.444	0
		146.446	0			146.444	0			146.446	0			146.444	0			146.445	0			146.445	0
		146.447	0			146.446	0			146.447	0			146.446	0			146.447	0			146.447	0
		146.449	0			146.448	0			146.449	0			146.448	23.246			146.449	0			146.449	0
		146.451	0			146.449	0			146.451	0			146.45	2.08731			146.451	0			146.45	0
		146.452	0			146.451	0.38362			146.453	0			146.451	0			146.452	0			146.452	0
		146.454	0			146.453	35.3437			146.454	0			146.453	0			146.454	27.8212			146.454	0
		146.456	0			146.455	0			146.456	0			146.455	0			146.456	0.542434			146.455	0
		146.457	0			146.456	0			146.458	0			146.456	0			146.457	0			146.457	0
		146.459	0			146.458	0			146.459	0			146.458	0			146.459	0			146.459	0
		146.461	0			146.46	0			146.461	0			146.46	0			146.461	26.4221			146.461	0
		146.463	0			146.461	0			146.463	0			146.462	0			146.463	0.0324452			146.462	3.6157
		146.464	0			146.463	0			146.465	0			146.463	0			146.464	0			146.464	53.286
		146.466	7.07973			146.465	0			146.466	0			146.465	23.2459			146.466	0			146.466	0.598281
		146.468	0.520269			146.467	0			146.468	0			146.467	2.0874			146.468	0.0256547			146.467	0
		146.469	0			146.468	0			146.47	0			146.468	0			146.469	17.0447			146.469	0
		146.471	0			146.47	0			146.471	1.35837			146.47	2.6227			146.471	20.2933			146.471	0
		146.473	0			146.472	0			146.473	6.36891			146.472	10.4606			146.473	0			146.473	0
		146.475	0			146.473	0			146.475	0			146.473	0			146.474	0			146.474	0
		146.476	0			146.475	0			146.476	0			146.475	0			146.476	0			146.476	0
		146.478	0			146.477	0			146.478	0			146.477	0			146.478	0			146.478	0
		146.48	0			146.478	0			146.48	0			146.479	0			146.48	0			146.479	0
		146.481	0			146.48	0			146.482	0			146.48	0			146.481	0			146.481	0
		146.483	0			146.482	0			146.483	0			146.482	0			146.483	0			146.483	0
		146.485	0			146.484	0			146.485	0			146.484	23.2458			146.485	0			146.485	0
		146.487	0			146.485	0			146.487	0			146.485	2.08751			146.486	0			146.486	0
		146.488	0			146.487	0			146.488	0			146.487	0			146.488	0			146.488	0
		146.49	7.07984			146.489	0			146.49	0			146.489	0			146.49	0			146.49	0
		146.492	0.520158			146.49	0			146.492	0			146.491	0			146.492	0			146.491	0
		146.493	0			146.492	0			146.494	0			146.492	28.522			146.493	0			146.493	0
		146.495	0			146.494	0			146.495	0			146.494	2.56138			146.495	0			146.495	0
		146.497	0			146.496	0			146.497	0			146.496	0			146.497	0.161402			146.497	0
		146.499	0			146.497	0			146.499	0			146.497	0			146.498	20.2931			146.498	0
		146.5	0			146.499	0			146.5	0			146.499	23.2457			146.5	0			146.5	0
		146.502	0			146.501	0			146.502	0			146.501	2.0876			146.502	0			146.502	0.293163
		146.504	7.07991			146.502	0			146.504	0			146.503	0			146.504	0			146.503	42.4568
		146.505	0.520094			146.504	0			146.506	0			146.504	0			146.505	0			146.505	0
		146.507	0			146.506	0			146.507	0			146.506	0			146.507	0			146.507	0
		146.509	0			146.508	0			146.509	0			146.508	0			146.509	1.59936			146.508	0
		146.51	7.07994			146.509	0			146.511	0			146.509	0			146.51	12.6788			146.51	0
		146.512	0.520062			146.511	6.45494			146.512	0			146.511	0			146.512	48.5781			146.512	0
		146.514	0			146.513	0.908699			146.514	0			146.513	0			146.514	2.55966			146.514	0
		146.516	0			146.514	0			146.516	0			146.515	0			146.516	80.2585			146.515	54.6709
		146.517	0			146.516	0			146.518	0			146.516	0			146.517	0.4165			146.517	23.2458
		146.519	0			146.518	0			146.519	0			146.518	0			146.519	0			146.519	0
		146.521	0.124254			146.52	0			146.521	0			146.52	0			146.521	0			146.52	20.9886
		146.522	9.21881			146.521	0			146.523	0			146.521	0			146.522	11.4017			146.522	4.34469
		146.524	11.3073			146.523	0			146.524	0			146.523	0.0670945			146.524	0.416494			146.524	0
		146.526	0.788561			146.525	0			146.526	0			146.525	3.59957			146.526	0			146.526	0
		146.528	34.9543			146.526	0			146.528	0			146.526	20.3133			146.527	0			146.527	0
		146.529	13.6829			146.528	0			146.529	0			146.528	0.853367			146.529	0			146.529	0
		146.531	12.1415			146.53	0			146.531	0			146.53	0			146.531	26.4224			146.531	0
		146.533	7.38763			146.531	0			146.533	0			146.532	0			146.533	0.0320965			146.532	0
		146.534	7.19462			146.533	0			146.535	0			146.533	0			146.534	0			146.534	0
		146.536	0			146.535	0			146.536	0			146.535	0			146.536	0			146.536	0
		146.538	0			146.537	0			146.538	0			146.537	0			146.538	0			146.538	0
		146.54	0			146.538	0			146.54	0			146.538	0			146.539	0			146.539	0
		146.541	0			146.54	0			146.541	0			146.54	0			146.541	0			146.541	0
		146.543	0			146.542	0			146.543	0			146.542	0			146.543	0			146.543	0
		146.545	0			146.543	0			146.545	0			146.544	0			146.545	0			146.544	0.246776
		146.546	0.124298			146.545	0			146.547	0			146.545	0			146.546	0			146.546	9.08656
		146.548	9.09346			146.547	0			146.548	0			146.547	0			146.548	0			146.548	0
		146.55	0.182245			146.549	0			146.55	0			146.549	0			146.55	0			146.55	0
		146.552	0.293298			146.55	0			146.552	0			146.55	20.3133			146.551	0			146.551	0
		146.553	5.9067			146.552	5.15589			146.553	0			146.552	0.853407			146.553	0			146.553	0
		146.555	0			146.554	41.3896			146.555	0			146.554	0			146.555	0			146.555	0
		146.557	0			146.555	0			146.557	0			146.556	0			146.557	0			146.556	0
		146.558	0			146.557	0			146.559	0			146.557	0			146.558	0			146.558	0
		146.56	0			146.559	0			146.56	0			146.559	0			146.56	0			146.56	0
		146.562	0			146.561	0			146.562	0			146.561	0			146.562	0			146.561	0
		146.563	0			146.562	0			146.564	0			146.562	0			146.563	0			146.563	0
		146.565	0			146.564	0			146.565	0			146.564	0			146.565	0.161708			146.565	0
		146.567	0			146.566	0			146.567	0			146.566	0			146.567	20.2928			146.567	0
		146.569	0			146.567	0			146.569	0			146.568	0			146.569	0			146.568	0
		146.57	0			146.569	0			146.571	0			146.569	0			146.57	0			146.57	0
		146.572	0			146.571	0			146.572	0			146.571	0			146.572	0			146.572	0
		146.574	0			146.573	0			146.574	0			146.573	0			146.574	0			146.573	0
		146.575	0			146.574	0			146.576	0			146.574	0			146.575	0			146.575	0
		146.577	0			146.576	0			146.577	0			146.576	0			146.577	0			146.577	0
		146.579	0			146.578	0			146.579	0			146.578	0			146.579	0			146.579	0
		146.581	0			146.579	0			146.581	0			146.579	0			146.58	0			146.58	0
		146.582	0			146.581	0			146.582	0			146.581	0			146.582	0			146.582	0
		146.584	0			146.583	0			146.584	0			146.583	0			146.584	0			146.584	0
		146.586	0			146.584	0			146.586	0			146.585	0			146.586	0			146.585	0.246819
		146.587	0			146.586	0.383708			146.588	0			146.586	0			146.587	0			146.587	9.08651
		146.589	0			146.588	35.3436			146.589	0			146.588	0			146.589	0			146.589	0
		146.591	0			146.59	0			146.591	0			146.59	0			146.591	0			146.591	0
		146.593	0			146.591	0			146.593	0			146.591	0			146.592	0			146.592	0
		146.594	0			146.593	0			146.594	0			146.593	0			146.594	0			146.594	0
		146.596	0			146.595	0			146.596	0			146.595	0			146.596	0			146.596	0
		146.598	0			146.596	0			146.598	0			146.597	0			146.598	0			146.597	0
		146.599	0			146.598	0			146.6	0			146.598	0			146.599	0			146.599	0
		146.601	0			146.6	0			146.601	0			146.6	0			146.601	0			146.601	0
		146.603	0			146.602	0			146.603	0			146.602	0			146.603	0			146.603	0
		146.605	0			146.603	0			146.605	0			146.603	0			146.604	0			146.604	0
		146.606	0			146.605	0			146.606	0			146.605	0			146.606	0			146.606	0
		146.608	0			146.607	0			146.608	0			146.607	0			146.608	0			146.608	0
		146.61	0			146.608	0			146.61	0			146.609	0			146.61	0			146.609	0
		146.611	0			146.61	0			146.612	0			146.61	0			146.611	0			146.611	0
		146.613	0			146.612	0			146.613	0			146.612	0			146.613	0			146.613	0
		146.615	0			146.614	0			146.615	0			146.614	0			146.615	0			146.615	0
		146.617	0			146.615	0			146.617	0			146.615	0			146.616	0			146.616	0
		146.618	0			146.617	0			146.618	0			146.617	0			146.618	0			146.618	0
		146.62	0.29282			146.619	0			146.62	0			146.619	0			146.62	0			146.62	0
		146.622	5.90718			146.62	0			146.622	0			146.621	0			146.622	0			146.621	0
		146.623	0			146.622	0			146.624	0			146.622	0			146.623	0			146.623	0
		146.625	0			146.624	0			146.625	0			146.624	0			146.625	0			146.625	0
		146.627	0			146.626	0			146.627	0			146.626	0			146.627	1.25552			146.626	0
		146.628	0			146.627	0			146.629	0			146.627	0			146.628	8.47176			146.628	0
		146.63	0			146.629	0			146.63	0			146.629	0			146.63	0			146.63	0
		146.632	4.16988			146.631	0			146.632	0			146.631	0			146.632	0			146.632	0
		146.634	0.230124			146.632	0			146.634	0			146.633	0			146.634	0			146.633	0
		146.635	0			146.634	0			146.636	0			146.634	0			146.635	0			146.635	0
		146.637	0			146.636	0			146.637	0			146.636	0			146.637	0			146.637	0
		146.639	0			146.638	0			146.639	0			146.638	0			146.639	0			146.638	0
		146.64	0			146.639	0			146.641	0			146.639	0			146.64	0			146.64	0
		146.642	0			146.641	0			146.642	0			146.641	0			146.642	0			146.642	0
		146.644	0			146.643	0			146.644	0			146.643	0			146.644	0			146.644	0
		146.646	0			146.644	0			146.646	0			146.644	0			146.645	0			146.645	0
		146.647	0			146.646	0			146.647	0			146.646	0			146.647	0			146.647	0
		146.649	0			146.648	0			146.649	0			146.648	0			146.649	0			146.649	0
		146.651	0			146.649	0			146.651	0			146.65	0			146.651	0			146.65	0
		146.652	0			146.651	0			146.653	0			146.651	0			146.652	0			146.652	0
		146.654	0			146.653	0			146.654	0			146.653	0			146.654	0			146.654	0
		146.656	0			146.655	0			146.656	0			146.655	0			146.656	0			146.656	0
		146.658	0			146.656	0			146.658	0			146.656	0			146.657	0			146.657	0
		146.659	0			146.658	0			146.659	0			146.658	0			146.659	0			146.659	0
		146.661	0			146.66	0			146.661	0			146.66	0			146.661	0			146.661	0
		146.663	0			146.661	0			146.663	0			146.662	0			146.663	0			146.662	0
		146.664	0			146.663	0			146.665	0			146.663	0			146.664	0			146.664	0
		146.666	0			146.665	0			146.666	0			146.665	0			146.666	0			146.666	0
		146.668	0			146.667	0			146.668	0			146.667	0			146.668	0			146.668	0
		146.67	0			146.668	0			146.67	0			146.668	0			146.669	0			146.669	0
		146.671	0			146.67	0			146.671	0			146.67	0			146.671	0			146.671	0
		146.673	0			146.672	0			146.673	0			146.672	0			146.673	0			146.673	0
		146.675	0			146.673	0			146.675	0			146.674	0			146.675	0			146.674	0
		146.676	0			146.675	0			146.677	0			146.675	0			146.676	0			146.676	0
		146.678	0			146.677	0			146.678	0			146.677	0			146.678	0			146.678	0.86225
		146.68	0			146.679	0			146.68	0			146.679	0			146.68	0			146.68	20.3044
		146.682	0			146.68	0			146.682	0			146.68	0			146.681	0			146.681	0
		146.683	0			146.682	0			146.683	0			146.682	0			146.683	0			146.683	0
		146.685	0			146.684	0			146.685	0			146.684	0			146.685	0			146.685	0
		146.687	0			146.685	0			146.687	0			146.686	0			146.687	0			146.686	0
		146.688	0			146.687	0			146.689	0			146.687	0			146.688	0			146.688	0
		146.69	0			146.689	0			146.69	0			146.689	0			146.69	0			146.69	0
		146.692	0			146.691	0			146.692	0			146.691	0			146.692	0			146.691	0
		146.693	0			146.692	0			146.694	0			146.692	0			146.693	0			146.693	0
		146.695	0			146.694	0			146.695	0			146.694	0			146.695	0			146.695	0
		146.697	0			146.696	0			146.697	0			146.696	0			146.697	0			146.697	0
		146.699	0			146.697	0			146.699	0			146.698	0			146.699	0			146.698	0
		146.7	0			146.699	0			146.701	0			146.699	0			146.7	0			146.7	0
		146.702	0			146.701	0			146.702	0			146.701	0			146.702	0			146.702	0
		146.704	0			146.703	0			146.704	0			146.703	0			146.704	0			146.703	0
		146.705	0			146.704	0			146.706	0			146.704	0			146.705	0			146.705	0
		146.707	0			146.706	0			146.707	0			146.706	0			146.707	0			146.707	0
		146.709	0			146.708	0			146.709	0			146.708	0			146.709	0			146.709	0
		146.711	0			146.709	0			146.711	0			146.709	0			146.71	0			146.71	0
		146.712	0			146.711	0			146.712	0			146.711	0			146.712	0			146.712	0
		146.714	0			146.713	0			146.714	0			146.713	0			146.714	0			146.714	0
		146.716	0			146.714	0			146.716	0			146.715	0			146.716	0			146.715	0
		146.717	0			146.716	0			146.718	0			146.716	0			146.717	0			146.717	0
		146.719	0			146.718	0			146.719	0			146.718	0			146.719	0			146.719	0
		146.721	0			146.72	0			146.721	0			146.72	0			146.721	0			146.721	0
		146.723	0			146.721	0			146.723	0			146.721	0			146.722	0			146.722	0
		146.724	0			146.723	0			146.724	0			146.723	0			146.724	0			146.724	0
		146.726	0			146.725	0			146.726	0			146.725	0			146.726	0			146.726	0
		146.728	0			146.726	0			146.728	0			146.727	0			146.728	0			146.727	0
		146.729	0			146.728	0			146.73	0			146.728	0			146.729	0			146.729	0
		146.731	0			146.73	0			146.731	0			146.73	0			146.731	0			146.731	0
		146.733	0			146.732	0			146.733	0			146.732	0			146.733	0			146.733	0
		146.735	0			146.733	0			146.735	0			146.733	0			146.734	0			146.734	0
		146.736	0			146.735	0			146.736	0			146.735	0			146.736	0			146.736	0
		146.738	0			146.737	0			146.738	0			146.737	0			146.738	0			146.738	0
		146.74	0			146.738	0			146.74	0			146.739	0			146.74	0			146.739	0
		146.741	0			146.74	0			146.742	0			146.74	0			146.741	0			146.741	0
		146.743	0			146.742	0			146.743	0			146.742	0			146.743	0			146.743	0
		146.745	0			146.744	0			146.745	0			146.744	0			146.745	0			146.745	0
		146.747	0			146.745	0			146.747	0			146.745	0			146.746	0			146.746	0
		146.748	0			146.747	0			146.748	0			146.747	0			146.748	0			146.748	0
		146.75	0			146.749	0			146.75	0			146.749	0			146.75	0			146.75	0
		146.752	0			146.75	0			146.752	0			146.751	0			146.752	0			146.751	0
		146.753	0			146.752	0			146.754	0			146.752	0			146.753	0			146.753	0
		146.755	0			146.754	0			146.755	0			146.754	0			146.755	0			146.755	0
		146.757	0			146.756	0			146.757	0			146.756	0			146.757	0			146.757	0
		146.758	0			146.757	0			146.759	0			146.757	0			146.758	0			146.758	0
		146.76	0			146.759	0			146.76	0			146.759	0			146.76	0			146.76	0
		146.762	0			146.761	0			146.762	0			146.761	0			146.762	0			146.762	0
		146.764	0			146.762	0			146.764	0			146.763	0			146.764	0			146.763	0.293096
		146.765	0			146.764	0			146.766	0			146.764	0			146.765	0			146.765	42.3736
		146.767	0			146.766	0			146.767	0			146.766	0			146.767	0			146.767	0
		146.769	0			146.768	0			146.769	0			146.768	0			146.769	0			146.768	0
		146.77	0			146.769	0			146.771	0			146.769	0			146.77	0			146.77	0
		146.772	0			146.771	0			146.772	0			146.771	0			146.772	0			146.772	0
		146.774	0			146.773	0			146.774	0			146.773	0			146.774	0			146.774	0
		146.776	0			146.774	0			146.776	0			146.775	0			146.776	0			146.775	0
		146.777	0			146.776	0			146.778	0			146.776	0			146.777	0			146.777	0
		146.779	0			146.778	0			146.779	0			146.778	0			146.779	0			146.779	0
		146.781	0			146.78	0			146.781	0			146.78	0			146.781	0			146.78	0
		146.782	0			146.781	0			146.783	0			146.781	0			146.782	0			146.782	0
		146.784	0			146.783	0			146.784	0			146.783	0			146.784	0			146.784	0
		146.786	0			146.785	0			146.786	0			146.785	0			146.786	0			146.786	0
		146.788	0			146.786	0			146.788	0			146.786	0			146.787	0			146.787	0
		146.789	0			146.788	0			146.789	0.636919			146.788	0			146.789	0			146.789	0
		146.791	0			146.79	0			146.791	7.63581			146.79	0			146.791	0			146.791	0
		146.793	0			146.791	0			146.793	0			146.792	0			146.793	0			146.792	0
		146.794	0			146.793	0			146.795	0			146.793	0			146.794	0			146.794	0
		146.796	0			146.795	0			146.796	0			146.795	0			146.796	0			146.796	0
		146.798	0			146.797	0			146.798	0			146.797	0			146.798	0			146.798	0
		146.8	0			146.798	0			146.8	0			146.798	0			146.799	0			146.799	0
		146.801	0			146.8	0			146.801	0			146.8	0			146.801	0			146.801	0
		146.803	0			146.802	0			146.803	0			146.802	0			146.803	0			146.803	0
		146.805	0			146.803	0			146.805	0			146.804	0			146.805	0			146.804	0
		146.806	0			146.805	0			146.807	0			146.805	0			146.806	0			146.806	0
		146.808	0			146.807	0			146.808	0			146.807	0			146.808	0			146.808	0
		146.81	0			146.809	0			146.81	0			146.809	0			146.81	0			146.81	0
		146.812	0			146.81	0			146.812	0			146.81	0			146.811	0			146.811	0
		146.813	0			146.812	0			146.813	0			146.812	0			146.813	0			146.813	0
		146.815	0			146.814	0			146.815	0			146.814	0			146.815	0			146.815	0
		146.817	0			146.815	0			146.817	0			146.816	0			146.817	0			146.816	0
		146.818	0			146.817	0			146.819	0			146.817	0			146.818	0			146.818	0
		146.82	0			146.819	0			146.82	0			146.819	0			146.82	0			146.82	0
		146.822	0			146.821	0			146.822	0			146.821	0			146.822	0			146.822	0
		146.824	0			146.822	0			146.824	0			146.822	0			146.823	0			146.823	0
		146.825	0			146.824	0			146.825	0			146.824	0			146.825	0			146.825	0
		146.827	0			146.826	0			146.827	0			146.826	0			146.827	0			146.827	0
		146.829	0			146.827	0			146.829	0			146.828	0			146.829	0			146.828	0
		146.83	0			146.829	0			146.831	0			146.829	0			146.83	0			146.83	0
		146.832	0			146.831	0			146.832	0			146.831	0			146.832	0			146.832	0
		146.834	0			146.833	0			146.834	0			146.833	0			146.834	0			146.834	0
		146.836	0			146.834	0			146.836	0			146.834	0			146.835	0			146.835	0
		146.837	0			146.836	0			146.837	0			146.836	0			146.837	0			146.837	0
		146.839	0			146.838	0			146.839	0			146.838	0			146.839	0			146.839	0
		146.841	0			146.839	0			146.841	0			146.84	0			146.841	0			146.84	0
		146.842	0			146.841	0			146.843	0			146.841	0			146.842	0			146.842	0
		146.844	0			146.843	0			146.844	0			146.843	0			146.844	0			146.844	0
		146.846	0			146.845	0			146.846	0			146.845	0			146.846	0			146.845	0
		146.847	0			146.846	0			146.848	0			146.846	0			146.847	0			146.847	0
		146.849	0			146.848	0			146.849	0			146.848	0			146.849	0			146.849	0
		146.851	0			146.85	0			146.851	0			146.85	0			146.851	0			146.851	0
		146.853	0			146.851	5.1609			146.853	0			146.852	0			146.853	0			146.852	0
		146.854	0			146.853	41.3846			146.855	0			146.853	0			146.854	0			146.854	0
		146.856	0			146.855	0			146.856	0			146.855	0			146.856	0			146.856	0
		146.858	0			146.857	0			146.858	0			146.857	0			146.858	0			146.857	0
		146.859	0			146.858	0			146.86	0			146.858	0			146.859	0			146.859	0
		146.861	0			146.86	0			146.861	0			146.86	0			146.861	0			146.861	0
		146.863	0			146.862	0			146.863	0			146.862	0			146.863	0			146.863	0
		146.865	0			146.863	0			146.865	0			146.864	0			146.865	0			146.864	0
		146.866	0			146.865	0			146.867	0			146.865	0			146.866	0			146.866	0
		146.868	0			146.867	0			146.868	0			146.867	0			146.868	0			146.868	0
		146.87	0			146.869	0			146.87	0			146.869	0			146.87	0			146.869	0
		146.871	0			146.87	0			146.872	0			146.87	0			146.871	0			146.871	0
		146.873	0			146.872	0			146.873	0			146.872	0			146.873	0			146.873	0
		146.875	0			146.874	0			146.875	0			146.874	0			146.875	0			146.875	0
		146.877	0			146.875	0			146.877	0			146.875	0			146.877	0			146.876	0
		146.878	0			146.877	0			146.878	0			146.877	0			146.878	0			146.878	0
		146.88	0			146.879	0			146.88	0			146.879	0			146.88	0			146.88	0
		146.882	0			146.881	0			146.882	0			146.881	0			146.882	0			146.881	0
		146.883	0			146.882	0			146.884	0			146.882	0			146.883	0			146.883	0
		146.885	0			146.884	0			146.885	0			146.884	0			146.885	0			146.885	0
		146.887	0			146.886	0			146.887	0			146.886	0			146.887	0			146.887	0
		146.889	0			146.887	0			146.889	0			146.887	0			146.888	0			146.888	0
		146.89	0			146.889	0			146.89	0			146.889	0			146.89	0			146.89	0
		146.892	0			146.891	0			146.892	0			146.891	0			146.892	0			146.892	0
		146.894	0			146.892	0			146.894	0			146.893	0			146.894	0			146.893	0
		146.895	0			146.894	0			146.896	0			146.894	0			146.895	0			146.895	0
		146.897	0			146.896	0			146.897	0			146.896	0			146.897	0			146.897	0
		146.899	0			146.898	0			146.899	0			146.898	0			146.899	0			146.899	0
		146.901	0			146.899	0			146.901	0			146.899	0			146.9	0			146.9	0
		146.902	0			146.901	0			146.902	0			146.901	0			146.902	0			146.902	15.9471
		146.904	0			146.903	0			146.904	0			146.903	0			146.904	0			146.904	0.219585
		146.906	0			146.904	0			146.906	0			146.905	0			146.906	0			146.905	0
		146.907	0			146.906	0			146.908	0			146.906	0			146.907	0			146.907	0
		146.909	0			146.908	20.4418			146.909	0			146.908	0			146.909	0			146.909	0
		146.911	0			146.91	1.10368			146.911	0			146.91	0			146.911	0			146.911	0
		146.913	0			146.911	0			146.913	0			146.911	0			146.912	0			146.912	0
		146.914	0			146.913	0			146.914	0			146.913	0			146.914	0			146.914	0
		146.916	0			146.915	0			146.916	0			146.915	0			146.916	0			146.916	0
		146.918	0			146.916	0			146.918	0			146.917	0			146.918	0			146.917	0
		146.919	0			146.918	0			146.92	0			146.918	0			146.919	0			146.919	0
		146.921	0			146.92	0			146.921	0			146.92	0			146.921	0			146.921	0
		146.923	0			146.922	0			146.923	0			146.922	0			146.923	0			146.923	0
		146.925	0			146.923	0			146.925	0			146.923	0			146.924	0			146.924	0
		146.926	0			146.925	0			146.926	0			146.925	0			146.926	0			146.926	0
		146.928	0			146.927	0			146.928	0			146.927	0			146.928	0			146.928	0
		146.93	0			146.928	0			146.93	0			146.929	0			146.93	0			146.929	0
		146.931	0.126405			146.93	0			146.932	0			146.93	0			146.931	0			146.931	0
		146.933	6.79855			146.932	0			146.933	0			146.932	84.7339			146.933	0.0272072			146.933	4.03007
		146.935	12.7306			146.934	0			146.935	0			146.934	10.3945			146.935	43.3063			146.935	26.7199
		146.937	13.2913			146.935	0			146.937	0			146.935	71.5804			146.936	1.09427			146.936	3.62193
		146.938	7.85312			146.937	0			146.938	0			146.937	13.0309			146.938	57.0554			146.938	33.7114
		146.94	4.16927			146.939	0			146.94	0			146.939	43.3854			146.94	74.9773			146.94	0
		146.942	0.230727			146.94	0			146.942	0			146.941	4.33538			146.942	13.396			146.941	0
		146.943	0			146.942	0			146.944	0			146.942	30.7687			146.943	28.2391			146.943	0
		146.945	0			146.944	0			146.945	0			146.944	1.26053			146.945	13.1951			146.945	15.9471
		146.947	0.90685			146.946	0			146.947	0			146.946	2.7602			146.947	10.4939			146.947	0.219601
		146.948	13.0889			146.947	0			146.949	50.842			146.947	3.03381			146.948	13.5523			146.948	0.247198
		146.95	6.90429			146.949	0			146.95	48.8244			146.949	15.8435			146.95	28.8819			146.95	39.2205
		146.952	12.3605			146.951	8.22528			146.952	3.78135			146.951	12.3989			146.952	22.0545			146.952	4.53234
		146.954	6.36592			146.952	0.683813			146.954	6.37044			146.953	54.6311			146.954	69.333			146.953	0
		146.955	24.8953			146.954	0			146.956	0.100936			146.954	30.9844			146.955	28.9174			146.955	28.721
		146.957	33.5794			146.956	0			146.957	21.3536			146.956	107.721			146.957	26.5672			146.957	50.6006
		146.959	13.1239			146.958	0			146.959	58.616			146.958	29.7831			146.959	12.6543			146.958	52.3492
		146.96	16.4605			146.959	0			146.961	4.83859			146.959	28.4143			146.96	45.7647			146.96	85.9396
		146.962	15.3323			146.961	26.7249			146.962	0.100969			146.961	76.7289			146.962	74.4054			146.962	71.7371
		146.964	5.71543			146.963	53.9961			146.964	21.3536			146.963	72.1944			146.964	15.9877			146.964	40.869
		146.966	14.6529			146.964	0.91541			146.966	14.495			146.965	39.7299			146.966	29.5395			146.965	25.7909
		146.967	17.2642			146.966	53.5391			146.968	2.41413			146.966	44.438			146.967	33.5724			146.967	67.2201
		146.969	5.23737			146.968	0.915424			146.969	1.45778			146.968	49.7512			146.969	14.372			146.969	66.1549
		146.971	35.8292			146.97	0			146.971	61.062			146.97	204.624			146.971	118.541			146.97	77.5787
		146.972	77.5942			146.971	6.45345			146.973	42.5102			146.971	351.191			146.972	109.389			146.972	209.725
		146.974	124.333			146.973	80.5388			146.974	52.5216			146.973	305.264			146.974	229.281			146.974	197.356
		146.976	152.008			146.975	107.207			146.976	171.276			146.975	289.07			146.976	279.529			146.976	229.275
		146.978	149.403			146.976	85.7377			146.978	90.9934			146.976	100.524			146.978	392.781			146.977	245.828
		146.979	135.493			146.978	373.453			146.98	101.334			146.978	241.615			146.979	302.44			146.979	352.916
		146.981	165.34			146.98	210.174			146.981	365.988			146.98	195.404			146.981	171.642			146.981	270.599
		146.983	100.991			146.982	132.578			146.983	289.636			146.982	147.431			146.983	177.267			146.982	74.3653
		146.984	86.6125			146.983	86.3471			146.985	93.0927			146.983	122.689			146.984	81.6008			146.984	196.173
		146.986	66.1247			146.985	98.1391			146.986	21.1816			146.985	55.0643			146.986	68.1557			146.986	126.97
		146.988	49.495			146.987	2.8798			146.988	30.4417			146.987	50.7288			146.988	94.1612			146.988	25.7485
		146.99	27.0226			146.988	61.7166			146.99	3.05054			146.988	95.5963			146.99	92.5001			146.989	0
		146.991	5.31701			146.99	0.683906			146.991	7.63642			146.99	63.7534			146.991	31.78			146.991	19.5675
		146.993	4.54391			146.992	0			146.993	0			146.992	17.3412			146.993	1.25194			146.993	24.1998
		146.995	9.44864			146.994	0			146.995	0			146.994	104.762			146.995	9.6825			146.994	60.6494
		146.996	4.15713			146.995	0			146.997	0			146.995	7.12448			146.996	37.3175			146.996	9.15167
		146.998	0.125068			146.997	0			146.998	0			146.997	0			146.998	41.515			146.998	57.6071
		147	8.51777			146.999	0			147	0			146.999	29.0784			147	2.06052			147	3.32458
		147.002	20.1266			147	0			147.002	0			147	1.58822			147.001	37.1726			147.001	0
		147.003	10.8305			147.002	23.7733			147.003	0			147.002	0			147.003	0.142453			147.003	0
		147.005	17.5395			147.004	72.9198			147.005	0.636255			147.004	0.406489			147.005	36.6278			147.005	0
		147.007	5.82711			147.005	42.6			147.007	8.27272			147.006	28.3285			147.007	35.2917			147.006	45.5173
		147.008	66.3158			147.007	35.7273			147.009	120.385			147.007	26.8352			147.008	142.724			147.008	55.1739
		147.01	62.3682			147.009	36.2551			147.01	53.3082			147.009	50.8566			147.01	228.626			147.01	59.3601
		147.012	157.107			147.011	129.525			147.012	144.323			147.011	189.029			147.012	148.981			147.012	82.7128
		147.014	175.198			147.012	202.351			147.014	136.286			147.012	165.087			147.013	66.5535			147.013	116.803
		147.015	78.8049			147.014	103.557			147.015	141.846			147.014	88.7177			147.015	40.6574			147.015	104.931
		147.017	69.245			147.016	113.578			147.017	64.5558			147.016	38.5919			147.017	123.064			147.017	14.3948
		147.019	38.4447			147.017	23.245			147.019	80.9559			147.018	39.7254			147.019	31.3748			147.018	69.2735
		147.02	19.8973			147.019	1.10413			147.021	70.956			147.019	20.7517			147.02	20.3771			147.02	0.863414
		147.022	31.08			147.021	22.2512			147.022	4.83879			147.021	26.2988			147.022	77.9232			147.022	21.1667
		147.024	48.5339			147.023	95.4939			147.024	27.6937			147.023	44.0967			147.024	12.3958			147.024	58.1609
		147.026	34.9177			147.024	72.5861			147.026	1.86175			147.024	9.2367			147.025	58.4737			147.025	11.2436
		147.027	64.24			147.026	97.4402			147.027	51.2223			147.026	36.3261			147.027	55.5875			147.027	150.91
		147.029	80.7536			147.028	45.0857			147.029	114.185			147.028	81.0071			147.029	126.819			147.029	85.1328
		147.031	65.4279			147.029	84.9611			147.031	42.8364			147.03	59.7476			147.031	53.659			147.03	85.6848
		147.032	42.4739			147.031	26.8945			147.033	13.1032			147.031	14.7194			147.032	42.3592			147.032	57.0695
		147.034	25.4486			147.033	53.7695			147.034	76.3542			147.033	11.3214			147.034	0.055236			147.034	9.97886
		147.036	18.5949			147.035	1.69964			147.036	85.1385			147.035	8.50033			147.036	35.1054			147.036	104.288
		147.038	1.08916			147.036	0			147.038	26.201			147.036	16.4195			147.037	19.8779			147.037	4.54157
		147.039	8.91972			147.038	20.4412			147.039	54.5521			147.038	3.20868			147.039	24.534			147.039	34.0043
		147.041	18.1782			147.04	1.10422			147.041	5.09825			147.04	10.4551			147.041	90.8839			147.041	82.3339
		147.043	43.1778			147.041	0			147.043	52.2653			147.042	0			147.043	54.1426			147.042	85.7052
		147.044	67.5767			147.043	5.1641			147.045	112.08			147.043	21.5639			147.044	176.838			147.044	109.089
		147.046	97.5877			147.045	53.9106			147.046	186.516			147.045	16.6257			147.046	169.557			147.046	77.7466
		147.048	161.052			147.047	238.237			147.048	163.472			147.047	127.537			147.048	233.733			147.048	173.756
		147.05	148.959			147.048	131.481			147.05	140.423			147.048	221.745			147.049	166.862			147.049	62.751
		147.051	155.643			147.05	222.145			147.051	164.873			147.05	104.661			147.051	140.116			147.051	54.4292
		147.053	161.209			147.052	196.567			147.053	165.821			147.052	99.0303			147.053	94.5197			147.053	219.197
		147.055	93.8567			147.053	71.2057			147.055	97.9587			147.054	50.3081			147.055	70.6346			147.054	97.7603
		147.056	29.1559			147.055	41.3812			147.057	59.0962			147.055	59.2995			147.056	8.66933			147.056	47.3688
		147.058	21.4412			147.057	0			147.058	45.9797			147.057	27.2333			147.058	49.7459			147.058	22.0132
		147.06	24.6462			147.059	0			147.06	8.81443			147.059	57.2666			147.06	15.0163			147.06	71.984
		147.062	6.9888			147.06	20.4411			147.062	0.636081			147.06	3.55229			147.061	8.89202			147.061	9.40514
		147.063	0			147.062	1.10431			147.063	7.63665			147.062	26.8477			147.063	21.6375			147.063	0
		147.065	4.4503			147.064	0			147.065	0.882714			147.064	12.3291			147.065	27.8785			147.065	37.8573
		147.067	0.249699			147.065	0			147.067	7.27274			147.066	34.0463			147.067	0.0294425			147.066	2.726
		147.068	0			147.067	0			147.069	7.74646			147.067	1.20368			147.068	0			147.068	15.947
		147.07	15.9005			147.069	0			147.07	7.25357			147.069	0			147.07	0			147.07	0.21965
		147.072	0.199476			147.071	0			147.072	6.38996			147.071	0			147.072	0			147.072	0
		147.074	0			147.072	26.7247			147.074	0.636045			147.072	0.280602			147.073	0			147.073	9.15145
		147.075	0.125199			147.074	0.457165			147.075	7.63668			147.074	3.05273			147.075	0			147.075	4.21399
		147.077	11.8757			147.076	45.3015			147.077	15.1305			147.076	0			147.077	0			147.077	26.7179
		147.079	0.513938			147.077	7.24251			147.079	10.6874			147.078	0			147.079	0			147.078	0
		147.08	17.5094			147.079	2.5769			147.081	7.6367			147.079	0			147.08	0			147.08	0
		147.082	32.1861			147.081	20.8791			147.082	1.27204			147.081	0			147.082	1.06547			147.082	0
		147.084	34.068			147.083	0			147.084	15.9094			147.083	0			147.084	32.6764			147.084	0
		147.086	35.9841			147.084	0			147.086	11.0027			147.084	0			147.085	30.6257			147.085	0.293717
		147.087	25.0203			147.086	0			147.087	53.9078			147.086	16.4195			147.087	38.5416			147.087	42.3729
		147.089	27.9232			147.088	0			147.089	26.7262			147.088	0.580519			147.089	0			147.089	0
		147.091	22.1951			147.089	6.45307			147.091	0			147.09	0			147.091	0			147.09	0
		147.092	8			147.091	7.36363			147.093	0			147.091	0			147.092	0			147.092	0
		147.094	4.26807			147.093	0.910575			147.094	0			147.093	0			147.094	0			147.094	0
		147.096	0.231028			147.095	0			147.096	0			147.095	0			147.096	0			147.096	9.15139
		147.098	0.289488			147.096	0			147.098	0			147.096	0.0671647			147.097	26.4253			147.097	0.181944
		147.099	13.8114			147.098	0			147.099	1.14373			147.098	3.5995			147.099	0.0292808			147.099	0
		147.101	0.0990961			147.1	0			147.101	8.31082			147.1	0			147.101	0			147.101	0
		147.103	0			147.101	0			147.103	0			147.102	0			147.103	0.142215			147.102	0
		147.104	0			147.103	0			147.105	0			147.103	0			147.104	10.0396			147.104	0
		147.106	0			147.105	0			147.106	0			147.105	0			147.106	0			147.106	0
		147.108	0			147.107	0			147.108	0			147.107	0			147.108	0			147.108	0
		147.109	0			147.108	0			147.11	0			147.108	0			147.109	26.4253			147.109	0
		147.111	0			147.11	0			147.111	0.635929			147.11	0			147.111	0.0292213			147.111	0
		147.113	0			147.112	6.453			147.113	7.6368			147.112	0			147.113	26.5675			147.113	0
		147.115	0			147.113	0.910641			147.115	0.635918			147.114	0			147.115	36.4942			147.114	20.9802
		147.116	0			147.115	28.6658			147.117	7.63681			147.115	0			147.116	0.0291958			147.116	4.35316
		147.118	0			147.117	2.40991			147.118	0			147.117	0			147.118	0			147.118	0
		147.12	0			147.119	7.37885			147.12	0			147.119	28.5176			147.12	0			147.119	0
		147.121	0			147.12	0			147.122	0.88328			147.12	2.56571			147.121	1.60436			147.121	0
		147.123	0			147.122	0			147.123	6.38945			147.122	0			147.123	12.4866			147.123	20.9801
		147.125	0			147.124	0			147.125	0			147.124	0			147.125	0.0278465			147.125	4.35328
		147.127	0			147.125	0			147.127	0			147.126	0			147.127	16.8812			147.126	0
		147.128	0			147.127	0			147.129	0			147.127	0			147.128	11.4022			147.128	0
		147.13	0			147.129	0			147.13	0			147.129	0			147.13	0.41598			147.13	0
		147.132	0			147.131	0			147.132	0			147.131	0			147.132	0			147.131	0
		147.133	0			147.132	0			147.134	0.8834			147.132	0			147.133	0			147.133	0
		147.135	0			147.134	0			147.135	6.38933			147.134	0			147.135	0			147.135	0
		147.137	0.126953			147.136	0			147.137	0			147.136	0			147.137	0			147.137	0
		147.139	6.67305			147.137	0			147.139	0			147.138	0			147.139	0			147.138	0
		147.14	12.0698			147.139	6.45291			147.141	0			147.139	23.2421			147.14	0			147.14	0
		147.142	0.330183			147.141	0.91073			147.142	0			147.141	2.0912			147.142	0			147.142	0
		147.144	0			147.143	26.7245			147.144	0			147.143	0			147.144	0			147.143	0
		147.145	0			147.144	0.457309			147.146	0			147.144	0			147.145	0			147.145	0
		147.147	0			147.146	0			147.147	0			147.146	0			147.147	0			147.147	0
		147.149	0			147.148	0			147.149	0			147.148	0			147.149	0			147.149	0
		147.151	0			147.149	0			147.151	0			147.149	0			147.151	0			147.15	0
		147.152	0			147.151	0			147.153	0			147.151	0			147.152	0			147.152	0
		147.154	0			147.153	0			147.154	0			147.153	0			147.154	0			147.154	0
		147.156	0			147.155	0			147.156	0			147.155	0			147.156	0			147.155	0
		147.157	0			147.156	0			147.158	1.14353			147.156	0			147.157	0			147.157	0
		147.159	0			147.158	0			147.159	8.31102			147.158	0			147.159	0			147.159	0
		147.161	0			147.16	0			147.161	0			147.16	0			147.161	0			147.161	0
		147.163	0			147.161	0			147.163	0			147.161	0			147.163	0			147.162	0
		147.164	0			147.163	0			147.165	0			147.163	0			147.164	0			147.164	0
		147.166	0			147.165	0			147.166	0			147.165	0			147.166	0			147.166	0
		147.168	0			147.167	0			147.168	0			147.167	0			147.168	0			147.167	0
		147.169	0.12704			147.168	0			147.17	0			147.168	0			147.169	0			147.169	0
		147.171	6.67296			147.17	0			147.171	0			147.17	0			147.171	0			147.171	0
		147.173	0			147.172	0			147.173	0			147.172	0			147.173	0			147.173	0
		147.175	0			147.173	0			147.175	0			147.173	0			147.175	0			147.174	4.03354
		147.176	0			147.175	0			147.176	0.635728			147.175	0			147.176	0			147.176	26.7165
		147.178	0			147.177	0			147.178	7.637			147.177	0			147.178	0			147.178	0
		147.18	0			147.179	0			147.18	0			147.179	0			147.18	0			147.179	0
		147.181	0			147.18	0			147.182	0			147.18	0			147.181	0			147.181	0
		147.183	0			147.182	0			147.183	0			147.182	0			147.183	0			147.183	0
		147.185	0			147.184	0			147.185	0			147.184	0			147.185	0			147.185	0
		147.187	0			147.185	0			147.187	0			147.185	0			147.187	0			147.186	0
		147.188	0			147.187	0			147.188	0			147.187	0			147.188	0			147.188	0
		147.19	0			147.189	0			147.19	0			147.189	0			147.19	0			147.19	0
		147.192	0			147.191	0			147.192	0			147.191	0			147.192	0			147.191	0
		147.193	0.288819			147.192	0			147.194	0			147.192	0			147.193	0			147.193	0
		147.195	5.91118			147.194	0			147.195	0			147.194	0			147.195	0			147.195	0
		147.197	0			147.196	0			147.197	0			147.196	0			147.197	0			147.197	0
		147.199	0			147.197	0			147.199	0			147.197	0			147.199	0			147.198	0
		147.2	0			147.199	0			147.2	0			147.199	0			147.2	0			147.2	0
		147.202	0			147.201	0			147.202	0			147.201	0			147.202	0			147.202	0
		147.204	0			147.203	0			147.204	0			147.203	0			147.204	0			147.203	0
		147.205	0			147.204	0			147.206	0			147.204	0			147.205	0			147.205	0
		147.207	0			147.206	0			147.207	0			147.206	0			147.207	0			147.207	0
		147.209	0			147.208	0			147.209	0			147.208	0			147.209	0			147.209	0
		147.211	0			147.209	0			147.211	0			147.209	0			147.211	0			147.21	0
		147.212	0			147.211	0			147.212	0			147.211	0			147.212	0			147.212	0
		147.214	0			147.213	0			147.214	0			147.213	0			147.214	0			147.214	0
		147.216	0			147.215	0			147.216	0			147.215	0			147.216	0			147.215	0
		147.217	0			147.216	0			147.218	0			147.216	0			147.217	0			147.217	0
		147.219	0			147.218	0			147.219	0			147.218	0			147.219	0			147.219	0
		147.221	0			147.22	0			147.221	0			147.22	0			147.221	0			147.221	0
		147.223	0			147.221	0			147.223	0			147.221	0			147.223	0			147.222	0
		147.224	0			147.223	0			147.224	0			147.223	0			147.224	0			147.224	0
		147.226	0			147.225	0			147.226	0			147.225	0			147.226	0			147.226	0
		147.228	0			147.227	0			147.228	0			147.227	0			147.228	0			147.227	0
		147.229	0			147.228	0			147.23	0			147.228	0			147.229	0			147.229	0
		147.231	0			147.23	0			147.231	0			147.23	0			147.231	0			147.231	0
		147.233	0			147.232	0			147.233	0			147.232	0			147.233	0			147.233	0
		147.235	0			147.233	0			147.235	0			147.233	0			147.234	0			147.234	0
		147.236	0			147.235	0			147.236	0			147.235	0			147.236	0			147.236	0
		147.238	0			147.237	0			147.238	0			147.237	0			147.238	0			147.238	0
		147.24	0			147.239	0			147.24	0			147.239	0			147.24	0			147.239	0
		147.241	0			147.24	0			147.242	0.102313			147.24	0			147.241	0			147.241	0
		147.243	0			147.242	0			147.243	21.3522			147.242	0			147.243	0			147.243	0
		147.245	0			147.244	1.66724			147.245	0			147.244	0			147.245	0			147.245	0
		147.247	0			147.245	20.8782			147.247	0			147.245	0			147.246	0			147.246	0
		147.248	0			147.247	0			147.248	0			147.247	0			147.248	0			147.248	0
		147.25	0			147.249	0			147.25	0			147.249	0			147.25	0			147.25	0
		147.252	0			147.251	0			147.252	0			147.251	0			147.252	0			147.251	0
		147.253	0			147.252	0			147.254	0			147.252	0			147.253	0			147.253	0
		147.255	0			147.254	0			147.255	0			147.254	0			147.255	0			147.255	0
		147.257	0			147.256	0			147.257	0			147.256	0			147.257	0			147.257	0
		147.259	0			147.257	0			147.259	0			147.257	0			147.258	0			147.258	0
		147.26	0			147.259	0			147.26	0			147.259	0			147.26	0			147.26	0
		147.262	0			147.261	0			147.262	0			147.261	0			147.262	0			147.262	0
		147.264	0			147.262	0			147.264	0			147.263	0			147.264	0			147.263	0
		147.265	0			147.264	0			147.266	0			147.264	0			147.265	0			147.265	0
		147.267	0			147.266	0			147.267	0			147.266	0			147.267	0			147.267	0
		147.269	0			147.268	0			147.269	0			147.268	0			147.269	0			147.269	0
		147.271	0			147.269	0			147.271	0			147.269	0			147.27	0			147.27	0
		147.272	0			147.271	0			147.272	0			147.271	0			147.272	0			147.272	0
		147.274	0			147.273	0			147.274	0			147.273	0			147.274	0			147.274	0
		147.276	0			147.274	0			147.276	0			147.275	0			147.276	0			147.275	0
		147.277	0			147.276	0			147.278	0			147.276	0			147.277	0			147.277	0
		147.279	0			147.278	0			147.279	0			147.278	0			147.279	0			147.279	0
		147.281	0			147.28	0			147.281	0			147.28	0			147.281	0			147.281	0
		147.283	0			147.281	0			147.283	0			147.281	0			147.282	0			147.282	0
		147.284	0			147.283	0			147.284	0			147.283	0			147.284	0			147.284	0
		147.286	0			147.285	0			147.286	0			147.285	0			147.286	0			147.286	0
		147.288	0			147.286	0			147.288	0			147.287	0			147.288	0			147.287	0
		147.289	0			147.288	0			147.29	0			147.288	0			147.289	0			147.289	0
		147.291	0			147.29	0			147.291	0			147.29	0			147.291	0			147.291	0
		147.293	0			147.292	0			147.293	0			147.292	0			147.293	0			147.293	0
		147.295	0			147.293	0			147.295	0			147.293	0			147.294	0			147.294	0
		147.296	0			147.295	0			147.296	0			147.295	0			147.296	0			147.296	0
		147.298	0			147.297	0			147.298	0			147.297	0			147.298	0			147.298	0
		147.3	0			147.298	0			147.3	0			147.299	0			147.3	0			147.299	0
		147.301	0			147.3	0			147.302	0			147.3	0			147.301	0			147.301	0
		147.303	0			147.302	0			147.303	0			147.302	0			147.303	0			147.303	0
		147.305	0			147.304	0			147.305	0			147.304	0			147.305	0			147.305	0
		147.307	0			147.305	0			147.307	0			147.305	0			147.306	0			147.306	0
		147.308	0			147.307	0			147.308	0			147.307	0			147.308	0			147.308	0
		147.31	0			147.309	0			147.31	0			147.309	0			147.31	0			147.31	0
		147.312	0			147.31	0			147.312	0			147.311	0			147.312	0			147.311	0
		147.313	0			147.312	0			147.314	0			147.312	0			147.313	0			147.313	0
		147.315	0			147.314	0			147.315	0			147.314	0			147.315	0			147.315	0
		147.317	0			147.316	0			147.317	0			147.316	0			147.317	0			147.317	0
		147.319	0			147.317	0			147.319	0			147.317	0			147.318	0			147.318	0
		147.32	0			147.319	0			147.32	0			147.319	0			147.32	0			147.32	0
		147.322	0			147.321	0			147.322	0			147.321	0			147.322	0			147.322	0
		147.324	0			147.322	0			147.324	23.1454			147.323	0			147.324	6.65004			147.323	0
		147.325	0			147.324	0			147.326	4.21823			147.324	0			147.325	1.53177			147.325	0
		147.327	0			147.326	0			147.327	0			147.326	0			147.327	0			147.327	0
		147.329	0			147.328	0			147.329	0			147.328	0			147.329	0			147.329	0
		147.331	0			147.329	0			147.331	0			147.329	0			147.33	0			147.33	0
		147.332	0			147.331	0			147.332	0			147.331	0			147.332	0			147.332	0
		147.334	0			147.333	0			147.334	0			147.333	0			147.334	0			147.334	0
		147.336	0			147.335	0			147.336	0			147.335	0			147.336	0			147.335	0
		147.337	0			147.336	0			147.338	0			147.336	0			147.337	0			147.337	0
		147.339	0			147.338	0			147.339	0			147.338	0			147.339	0			147.339	0
		147.341	0			147.34	0			147.341	0			147.34	0			147.341	0			147.341	0
		147.343	0			147.341	0			147.343	0			147.341	0			147.342	0			147.342	0
		147.344	0			147.343	0			147.344	0			147.343	0			147.344	0			147.344	0
		147.346	0			147.345	0			147.346	0			147.345	0			147.346	0			147.346	0
		147.348	0			147.347	0			147.348	0			147.347	0			147.348	0			147.347	0
		147.349	0			147.348	0			147.35	0			147.348	0			147.349	0			147.349	0
		147.351	0			147.35	0			147.351	0			147.35	0.0671957			147.351	0			147.351	0
		147.353	0			147.352	0			147.353	0			147.352	3.59947			147.353	0			147.353	0
		147.355	0			147.353	0			147.355	0			147.353	0			147.355	0			147.354	0
		147.356	0			147.355	0			147.356	0			147.355	0			147.356	0			147.356	0
		147.358	0			147.357	0			147.358	0			147.357	0			147.358	0			147.358	0
		147.36	0			147.359	0			147.36	0			147.359	0			147.36	0			147.359	0
		147.361	0			147.36	0			147.362	0			147.36	0			147.361	0			147.361	0
		147.363	0			147.362	0			147.363	0			147.362	0			147.363	0			147.363	0
		147.365	0			147.364	0			147.365	0			147.364	0			147.365	0			147.365	0
		147.367	0			147.365	0			147.367	0			147.365	0			147.367	0			147.366	0
		147.368	0			147.367	0			147.368	0			147.367	0			147.368	0			147.368	0
		147.37	0			147.369	0			147.37	0			147.369	0			147.37	0			147.37	0
		147.372	0			147.371	0			147.372	0			147.371	0			147.372	0			147.371	0
		147.373	0			147.372	0			147.374	0			147.372	0			147.373	0			147.373	0
		147.375	0			147.374	0			147.375	0			147.374	0			147.375	0			147.375	0
		147.377	0			147.376	0			147.377	0			147.376	0			147.377	0			147.377	0
		147.379	0			147.377	0			147.379	0			147.377	0			147.379	0			147.378	0
		147.38	0			147.379	0			147.38	0			147.379	0			147.38	0			147.38	0
		147.382	0			147.381	0			147.382	0			147.381	0			147.382	0			147.382	0
		147.384	0			147.383	0			147.384	0			147.383	0			147.384	0			147.383	0
		147.385	0			147.384	0			147.386	0			147.384	0			147.385	0			147.385	0
		147.387	0			147.386	0			147.387	0			147.386	0			147.387	0			147.387	0
		147.389	0			147.388	0			147.389	0			147.388	0			147.389	0			147.389	0
		147.391	0			147.389	0			147.391	0			147.389	0			147.391	0			147.39	0
		147.392	0			147.391	0			147.392	0			147.391	0			147.392	27.8246			147.392	0
		147.394	0			147.393	0			147.394	0			147.393	0			147.394	0.53906			147.394	0
		147.396	0			147.395	0			147.396	0			147.395	0			147.396	0			147.395	0
		147.397	0			147.396	0			147.398	0			147.396	0			147.397	0			147.397	0
		147.399	0			147.398	0			147.399	0			147.398	0			147.399	0			147.399	0
		147.401	0			147.4	0			147.401	0			147.4	0			147.401	0			147.401	0
		147.403	0			147.401	0			147.403	0			147.401	0			147.403	0			147.402	0
		147.404	0			147.403	0			147.404	0			147.403	0			147.404	0			147.404	0
		147.406	0			147.405	0			147.406	0			147.405	0			147.406	0			147.406	0
		147.408	0			147.407	0			147.408	0			147.407	0			147.408	0			147.407	0
		147.409	0			147.408	0			147.41	0			147.408	0			147.409	0			147.409	0
		147.411	0			147.41	0			147.411	0			147.41	0			147.411	0			147.411	0
		147.413	0			147.412	0			147.413	0			147.412	0			147.413	0			147.413	0
		147.415	0			147.413	0			147.415	0			147.413	0			147.415	0			147.414	0
		147.416	0			147.415	0			147.416	0			147.415	0			147.416	0			147.416	0
		147.418	0			147.417	0			147.418	0			147.417	0			147.418	0			147.418	0
		147.42	0			147.419	0			147.42	0			147.419	0			147.42	0			147.419	0
		147.421	0			147.42	0			147.422	0			147.42	0			147.421	0			147.421	0
		147.423	0			147.422	0			147.423	0			147.422	0			147.423	0			147.423	0
		147.425	0			147.424	0			147.425	0			147.424	0			147.425	0			147.425	0
		147.427	0			147.425	0			147.427	0			147.425	0			147.427	0			147.426	0
		147.428	0			147.427	0			147.429	0			147.427	0			147.428	0			147.428	0
		147.43	0			147.429	0			147.43	0			147.429	0			147.43	0			147.43	0
		147.432	0			147.431	0			147.432	0			147.431	0			147.432	0			147.431	0
		147.433	0			147.432	0			147.434	0			147.432	0			147.433	0			147.433	0
		147.435	0			147.434	0			147.435	0			147.434	0			147.435	0			147.435	0
		147.437	0			147.436	0			147.437	0			147.436	0			147.437	0			147.437	0
		147.439	0			147.437	0			147.439	0			147.437	0			147.439	0			147.438	0
		147.44	0			147.439	0			147.441	0			147.439	0			147.44	0			147.44	0
		147.442	0			147.441	0			147.442	0			147.441	0			147.442	0			147.442	0
		147.444	0			147.443	0			147.444	0			147.443	0			147.444	0			147.443	0
		147.445	5.11785			147.444	0			147.446	0			147.444	0			147.445	0			147.445	0
		147.447	0.182147			147.446	0			147.447	0			147.446	0			147.447	0			147.447	0
		147.449	0			147.448	0			147.449	0			147.448	0			147.449	0			147.449	0
		147.451	0			147.449	0			147.451	0			147.449	0			147.451	0			147.45	0
		147.452	0			147.451	0			147.453	0			147.451	0			147.452	0			147.452	0
		147.454	0			147.453	0			147.454	0			147.453	0			147.454	0			147.454	0
		147.456	0			147.455	0			147.456	0			147.455	0			147.456	0			147.455	0
		147.457	0			147.456	0			147.458	0			147.456	0			147.457	0			147.457	0
		147.459	0			147.458	0			147.459	0			147.458	0			147.459	0			147.459	0
		147.461	0			147.46	0			147.461	0			147.46	0			147.461	0			147.461	0
		147.463	4.45022			147.461	0			147.463	1.14246			147.461	0			147.463	0			147.462	0
		147.464	0.249779			147.463	0			147.465	8.31209			147.463	0			147.464	0			147.464	0
		147.466	0			147.465	0			147.466	0			147.465	0			147.466	0			147.466	0
		147.468	4.73713			147.467	0			147.468	0			147.467	0			147.468	0			147.467	0
		147.469	6.16287			147.468	0			147.47	0			147.468	0			147.469	1.60719			147.469	0
		147.471	0			147.47	0			147.471	0			147.47	0			147.471	12.4837			147.471	0
		147.473	0			147.472	0			147.473	0			147.472	0			147.473	0			147.473	0
		147.475	0			147.473	0			147.475	0			147.474	0			147.475	0			147.474	0
		147.476	0			147.475	0			147.477	0			147.475	0			147.476	1.60725			147.476	0
		147.478	0			147.477	0			147.478	0			147.477	0			147.478	12.4837			147.478	0
		147.48	0			147.479	0			147.48	0			147.479	0			147.48	0			147.48	0
		147.481	0			147.48	0			147.482	0			147.48	0			147.481	0			147.481	20.975
		147.483	0			147.482	0			147.483	0			147.482	0			147.483	0			147.483	4.35838
		147.485	0			147.484	0			147.485	0			147.484	1.94758			147.485	0			147.485	4.038
		147.487	0			147.485	0			147.487	0			147.486	33.4691			147.487	0			147.486	26.712
		147.488	0			147.487	0			147.489	0			147.487	0			147.488	0			147.488	0
		147.49	0			147.489	0			147.49	27.6957			147.489	0			147.49	0			147.49	0
		147.492	0			147.491	0			147.492	0.486132			147.491	0.84583			147.492	1.60737			147.492	0
		147.494	0			147.492	0			147.494	0			147.492	10.2375			147.493	12.4835			147.493	0
		147.495	0			147.494	0			147.495	0			147.494	0			147.495	11.4025			147.495	0
		147.497	0			147.496	0			147.497	0			147.496	0			147.497	11.8182			147.497	0
		147.499	0			147.497	0			147.499	0			147.498	0			147.499	0.415667			147.498	0
		147.5	0			147.499	0			147.501	0			147.499	0			147.5	0			147.5	0
		147.502	0			147.501	0			147.502	0			147.501	0			147.502	0			147.502	0
		147.504	0			147.503	0			147.504	0			147.503	0			147.504	0			147.504	0
		147.506	0			147.504	0			147.506	0			147.504	0			147.505	0			147.505	0
		147.507	0			147.506	0			147.507	0			147.506	0			147.507	0			147.507	0
		147.509	0			147.508	0			147.509	0			147.508	1.94779			147.509	1.60751			147.509	0
		147.511	0			147.509	0			147.511	0			147.51	33.4689			147.511	12.4834			147.51	0
		147.512	0			147.511	0			147.513	0			147.511	0			147.512	0			147.512	15.9468
		147.514	0			147.513	0			147.514	0			147.513	0			147.514	0			147.514	0.219825
		147.516	0			147.515	0			147.516	0			147.515	0			147.516	0			147.516	0
		147.518	0			147.516	0			147.518	0			147.516	0			147.517	0			147.517	0
		147.519	0			147.518	0			147.519	0			147.518	0			147.519	0			147.519	0
		147.521	4.16814			147.52	0			147.521	0			147.52	0			147.521	0			147.521	0
		147.523	0.231863			147.521	0			147.523	0			147.522	28.5148			147.523	0			147.522	0
		147.524	0			147.523	0			147.525	0			147.523	2.56849			147.524	0			147.524	0
		147.526	0			147.525	0			147.526	0			147.525	0			147.526	0			147.526	19.5667
		147.528	0			147.527	0			147.528	0			147.527	0			147.528	0			147.528	0.599978
		147.53	4.16812			147.528	0			147.53	0			147.528	0			147.529	0			147.529	0
		147.531	0.231879			147.53	0			147.531	0			147.53	0			147.531	0			147.531	0
		147.533	0			147.532	0			147.533	0			147.532	0			147.533	0			147.533	0
		147.535	0			147.533	0			147.535	0			147.534	0			147.535	0			147.534	0
		147.536	0			147.535	0			147.537	0			147.535	0			147.536	0			147.536	0
		147.538	0			147.537	5.17235			147.538	0			147.537	0			147.538	0			147.538	0
		147.54	0			147.539	41.3731			147.54	0			147.539	0			147.54	0			147.54	0
		147.542	4.4502			147.54	0			147.542	0			147.54	0			147.541	0			147.541	0
		147.543	0.249795			147.542	0			147.543	0			147.542	0			147.543	0			147.543	0
		147.545	0			147.544	0			147.545	0			147.544	0			147.545	0			147.545	0
		147.547	0			147.545	0			147.547	0			147.546	0			147.547	0			147.546	0
		147.548	0			147.547	0			147.549	0			147.547	0			147.548	0			147.548	0
		147.55	0			147.549	0			147.55	0			147.549	0			147.55	0			147.55	0
		147.552	0			147.551	0			147.552	0			147.551	0			147.552	0			147.552	0
		147.554	0			147.552	0			147.554	0			147.552	0			147.553	0			147.553	0
		147.555	0			147.554	0			147.555	0			147.554	0			147.555	0			147.555	0
		147.557	0			147.556	0			147.557	0			147.556	0			147.557	0			147.557	0
		147.559	0			147.557	0			147.559	0			147.558	0			147.559	0			147.558	0
		147.56	0			147.559	0			147.561	0			147.559	12.6574			147.56	0			147.56	0
		147.562	0			147.561	0			147.562	0			147.561	1.00926			147.562	0			147.562	0
		147.564	0			147.563	0			147.564	0			147.563	0			147.564	0			147.564	0
		147.566	0			147.564	0			147.566	0			147.564	0			147.565	0			147.565	0
		147.567	0			147.566	0			147.567	0			147.566	0			147.567	0			147.567	0
		147.569	0			147.568	0			147.569	0			147.568	0			147.569	0			147.569	0
		147.571	0			147.569	0			147.571	0			147.57	0			147.571	0			147.57	0
		147.572	0			147.571	0			147.573	0			147.571	0			147.572	0			147.572	0
		147.574	0			147.573	0			147.574	0			147.573	0			147.574	0			147.574	0
		147.576	0			147.575	0			147.576	0			147.575	0			147.576	0			147.576	0
		147.578	0			147.576	0			147.578	23.1432			147.576	0			147.577	0			147.577	0
		147.579	0			147.578	0			147.579	4.22042			147.578	0			147.579	0			147.579	0
		147.581	0			147.58	0			147.581	0			147.58	2.63346			147.581	0			147.581	0
		147.583	0			147.581	0			147.583	0			147.582	10.4499			147.583	0			147.582	0.29525
		147.584	0			147.583	0			147.585	0			147.583	15.2908			147.584	0			147.584	42.4548
		147.586	7.90127			147.585	0			147.586	0			147.585	67.0644			147.586	0			147.586	0
		147.588	0.0987251			147.587	0			147.588	0.634464			147.587	17.7395			147.588	26.4277			147.588	0
		147.59	0.286059			147.588	0			147.59	22.7648			147.588	148.21			147.59	0.026848			147.589	0
		147.591	5.91394			147.59	0			147.591	10.7938			147.59	109.884			147.591	0			147.591	0
		147.593	0			147.592	0			147.593	28.9888			147.592	67.7812			147.593	0			147.593	0
		147.595	0			147.594	0			147.595	0			147.594	17.144			147.595	0			147.594	0
		147.596	0			147.595	0			147.597	27.8002			147.595	76.6325			147.596	0			147.596	0
		147.598	0			147.597	0			147.598	21.8362			147.597	40.7686			147.598	0			147.598	0
		147.6	0			147.599	0			147.6	0			147.599	31.2891			147.6	0			147.6	0
		147.602	0			147.6	0			147.602	0			147.6	12.53			147.602	0			147.601	0
		147.603	4.16798			147.602	0			147.603	0			147.602	78.8143			147.603	0			147.603	0
		147.605	0.232023			147.604	0			147.605	0			147.604	31.1023			147.605	0			147.605	0
		147.607	0			147.606	0			147.607	0			147.606	0			147.607	0			147.606	0
		147.608	0			147.607	0			147.609	0			147.607	0			147.608	0			147.608	0
		147.61	0			147.609	0			147.61	0			147.609	0			147.61	0			147.61	0
		147.612	0			147.611	0			147.612	0			147.611	0			147.612	0			147.612	0
		147.614	0			147.612	0			147.614	0			147.612	0			147.614	0			147.613	0
		147.615	0			147.614	0			147.616	0			147.614	0			147.615	0			147.615	0
		147.617	0			147.616	0			147.617	0			147.616	0			147.617	0			147.617	0
		147.619	0			147.618	0			147.619	0			147.618	0			147.619	0			147.618	0
		147.62	0			147.619	0			147.621	0			147.619	4.20014			147.62	0			147.62	0
		147.622	0			147.621	0			147.622	0			147.621	72.1332			147.622	0			147.622	0
		147.624	0			147.623	0			147.624	0			147.623	0			147.624	0			147.624	0.247903
		147.626	0			147.624	0			147.626	0			147.624	0			147.626	0			147.625	9.08543
		147.627	0			147.626	0			147.628	0			147.626	0			147.627	0			147.627	0
		147.629	0			147.628	0			147.629	0			147.628	0			147.629	0			147.629	0
		147.631	0			147.63	0			147.631	0			147.63	0			147.631	0			147.63	0
		147.632	0			147.631	0			147.633	0			147.631	0			147.632	0			147.632	0
		147.634	0			147.633	0			147.634	0			147.633	0			147.634	0			147.634	0
		147.636	0			147.635	0			147.636	0			147.635	0			147.636	0			147.636	0
		147.638	0			147.636	0			147.638	0			147.636	0			147.638	0			147.637	0
		147.639	0			147.638	0			147.64	0			147.638	0			147.639	0			147.639	0
		147.641	0			147.64	0			147.641	0			147.64	0			147.641	0			147.641	0
		147.643	0			147.642	0			147.643	0			147.642	0			147.643	0			147.643	0
		147.644	0			147.643	0			147.645	0			147.643	0			147.644	0			147.644	0
		147.646	0			147.645	0			147.646	0			147.645	0			147.646	0			147.646	0
		147.648	0			147.647	0			147.648	0			147.647	0			147.648	0			147.648	0
		147.65	0			147.648	0			147.65	0			147.649	0			147.65	0			147.649	0
		147.651	0			147.65	0			147.652	0			147.65	0			147.651	0			147.651	0
		147.653	0			147.652	0			147.653	0			147.652	0			147.653	0			147.653	0
		147.655	0			147.654	0			147.655	0			147.654	0			147.655	0			147.655	0
		147.657	0			147.655	0			147.657	0			147.655	0			147.656	0			147.656	0
		147.658	0			147.657	0			147.658	0			147.657	0			147.658	0			147.658	0
		147.66	0			147.659	0			147.66	0			147.659	0			147.66	0			147.66	0
		147.662	0			147.66	0			147.662	0			147.661	0			147.662	0			147.661	0
		147.663	0			147.662	0			147.664	0			147.662	0			147.663	0			147.663	0
		147.665	0			147.664	0			147.665	0			147.664	0			147.665	0			147.665	0
		147.667	0			147.666	0			147.667	0			147.666	0			147.667	0			147.667	0
		147.669	0			147.667	0			147.669	0			147.667	0			147.668	0			147.668	0
		147.67	0			147.669	0			147.67	0			147.669	0			147.67	0			147.67	0
		147.672	0			147.671	0			147.672	0			147.671	0			147.672	0			147.672	0
		147.674	0			147.672	0			147.674	0			147.673	0			147.674	0			147.673	0
		147.675	0			147.674	0			147.676	0			147.674	0			147.675	0			147.675	0
		147.677	0			147.676	0			147.677	0			147.676	0			147.677	0			147.677	0
		147.679	0			147.678	0			147.679	0			147.678	0			147.679	0			147.679	0
		147.681	0			147.679	0			147.681	0			147.679	0			147.68	0			147.68	0
		147.682	0			147.681	0			147.682	0			147.681	0			147.682	0			147.682	0
		147.684	0			147.683	0			147.684	0			147.683	0			147.684	0			147.684	0
		147.686	0			147.684	0			147.686	0			147.685	0			147.686	0			147.685	0
		147.687	0			147.686	0			147.688	0			147.686	0			147.687	0			147.687	0
		147.689	0			147.688	0			147.689	0			147.688	0			147.689	0			147.689	0
		147.691	0			147.69	0			147.691	0			147.69	0			147.691	0			147.691	0
		147.693	0			147.691	0			147.693	0			147.691	0			147.692	0			147.692	0
		147.694	0			147.693	0			147.694	0			147.693	0			147.694	0			147.694	0
		147.696	0			147.695	0			147.696	0			147.695	0			147.696	0			147.696	0
		147.698	0			147.696	0			147.698	0			147.697	0			147.698	0			147.697	0
		147.699	0			147.698	0			147.7	0			147.698	0			147.699	0			147.699	0
		147.701	0			147.7	0			147.701	0			147.7	0			147.701	0			147.701	0
		147.703	0			147.702	0			147.703	0			147.702	0			147.703	0			147.703	0
		147.705	0			147.703	0			147.705	0			147.703	0			147.704	0			147.704	0
		147.706	0			147.705	0			147.706	0			147.705	1.9495			147.706	0			147.706	0
		147.708	0			147.707	0			147.708	0			147.707	33.4672			147.708	0			147.708	0
		147.71	0			147.709	0			147.71	0			147.709	0			147.71	0			147.709	0
		147.711	0			147.71	0			147.712	0			147.71	0			147.711	0			147.711	0
		147.713	0			147.712	0			147.713	0			147.712	0			147.713	0			147.713	0
		147.715	0			147.714	0			147.715	0			147.714	0			147.715	0			147.715	0
		147.717	0			147.715	0			147.717	0			147.715	0			147.717	0			147.716	0
		147.718	0			147.717	0			147.718	0			147.717	0			147.718	0			147.718	0
		147.72	0			147.719	0			147.72	0			147.719	0			147.72	0			147.72	0
		147.722	0			147.721	0			147.722	0			147.721	0			147.722	0			147.721	0
		147.723	0			147.722	0			147.724	0			147.722	0			147.723	0			147.723	0
		147.725	0			147.724	0			147.725	0			147.724	0			147.725	0			147.725	0
		147.727	0			147.726	0			147.727	0			147.726	0			147.727	0			147.727	0
		147.729	0			147.727	0			147.729	0			147.727	0			147.729	0			147.728	0
		147.73	0			147.729	0			147.731	0			147.729	0			147.73	1.60931			147.73	0
		147.732	0			147.731	0			147.732	0			147.731	0			147.732	12.4816			147.732	0
		147.734	0			147.733	0			147.734	0			147.733	0			147.734	0			147.733	0
		147.735	0			147.734	0			147.736	0			147.734	0			147.735	0			147.735	0
		147.737	0			147.736	0			147.737	0			147.736	0			147.737	0			147.737	0
		147.739	0			147.738	0			147.739	0			147.738	0			147.739	0			147.739	0
		147.741	0			147.739	0			147.741	0			147.739	0			147.741	0			147.74	0
		147.742	0			147.741	0			147.743	0			147.741	0			147.742	0			147.742	0
		147.744	0			147.743	0			147.744	0			147.743	0			147.744	0			147.744	0
		147.746	0			147.745	0			147.746	0			147.745	0			147.746	0			147.746	0
		147.747	0			147.746	0			147.748	0			147.746	0			147.747	0			147.747	0
		147.749	0			147.748	0			147.749	0			147.748	0			147.749	0			147.749	0
		147.751	0			147.75	0			147.751	0			147.75	0			147.751	0			147.751	0
		147.753	0			147.751	0			147.753	0			147.752	0			147.753	0			147.752	0
		147.754	0			147.753	0			147.755	0			147.753	0			147.754	0			147.754	0
		147.756	0			147.755	0			147.756	0			147.755	0			147.756	0			147.756	0
		147.758	0			147.757	0			147.758	0			147.757	0			147.758	0			147.758	0
		147.76	0			147.758	0			147.76	0			147.758	0			147.759	0			147.759	0
		147.761	0			147.76	0			147.761	0			147.76	0			147.761	0			147.761	0
		147.763	0			147.762	0			147.763	0			147.762	0			147.763	0			147.763	0
		147.765	0			147.763	0			147.765	0			147.764	0			147.765	0			147.764	0
		147.766	0			147.765	0			147.767	0			147.765	0			147.766	0			147.766	0
		147.768	0			147.767	0			147.768	0			147.767	0			147.768	0			147.768	0
		147.77	0			147.769	0			147.77	0			147.769	0			147.77	0			147.77	0
		147.772	0			147.77	0			147.772	0			147.77	0			147.771	0			147.771	0
		147.773	0			147.772	0			147.773	0			147.772	0			147.773	0			147.773	0
		147.775	0			147.774	0			147.775	0			147.774	0			147.775	0			147.775	0
		147.777	0			147.775	0			147.777	0			147.776	0			147.777	0			147.776	0
		147.778	0			147.777	0			147.779	0			147.777	0			147.778	0			147.778	0
		147.78	0			147.779	0			147.78	0			147.779	0			147.78	0			147.78	0
		147.782	0			147.781	0			147.782	0			147.781	0			147.782	0			147.782	0
		147.784	0			147.782	0			147.784	0			147.782	0			147.783	0			147.783	0
		147.785	0			147.784	0			147.785	0			147.784	0			147.785	0			147.785	0
		147.787	0			147.786	0			147.787	0			147.786	0			147.787	0			147.787	0
		147.789	0			147.787	0			147.789	0			147.788	0			147.789	0			147.788	0
		147.79	0			147.789	0			147.791	0			147.789	0			147.79	0			147.79	0
		147.792	0			147.791	0			147.792	0			147.791	0			147.792	0			147.792	0
		147.794	0			147.793	0			147.794	0			147.793	0			147.794	0			147.794	0
		147.796	0			147.794	0			147.796	0			147.794	0			147.795	0			147.795	0
		147.797	0			147.796	0			147.797	0			147.796	0			147.797	0			147.797	0
		147.799	0			147.798	0			147.799	0			147.798	0			147.799	0			147.799	0
		147.801	0			147.8	0			147.801	0			147.8	0			147.801	0			147.8	0
		147.802	0			147.801	0			147.803	0			147.801	0			147.802	0			147.802	0
		147.804	0			147.803	0			147.804	0			147.803	0			147.804	0			147.804	0
		147.806	0			147.805	0			147.806	0			147.805	0			147.806	0			147.806	0
		147.808	0			147.806	0			147.808	0			147.806	0			147.808	0			147.807	0
		147.809	0			147.808	0			147.809	0			147.808	0			147.809	0			147.809	0
		147.811	0			147.81	0			147.811	0			147.81	0			147.811	0			147.811	0
		147.813	0			147.812	0			147.813	0			147.812	0			147.813	0			147.812	0
		147.814	0			147.813	0			147.815	0			147.813	0			147.814	0			147.814	0
		147.816	0			147.815	0			147.816	0			147.815	0			147.816	0			147.816	0
		147.818	0			147.817	0			147.818	0			147.817	0			147.818	0			147.818	0
		147.82	0			147.818	0			147.82	0			147.818	0			147.82	0			147.819	0
		147.821	0			147.82	0			147.822	0			147.82	0			147.821	0			147.821	0
		147.823	0			147.822	0			147.823	0			147.822	0			147.823	0			147.823	20.9701
		147.825	0			147.824	0			147.825	0			147.824	0			147.825	0			147.824	4.36323
		147.826	0			147.825	0			147.827	0			147.825	0			147.826	0			147.826	0
		147.828	0			147.827	0			147.828	0			147.827	0			147.828	0			147.828	0
		147.83	0			147.829	0			147.83	0			147.829	0			147.83	0			147.83	0
		147.832	0			147.83	0			147.832	0.633715			147.83	0			147.832	0			147.831	0
		147.833	0			147.832	0			147.834	7.63901			147.832	0			147.833	0			147.833	0
		147.835	0			147.834	0			147.835	0			147.834	0			147.835	0			147.835	0
		147.837	0			147.836	0			147.837	0			147.836	0			147.837	0			147.837	0
		147.839	0			147.837	0			147.839	0			147.837	0			147.838	0			147.838	0
		147.84	0			147.839	0			147.84	0			147.839	0			147.84	0			147.84	0
		147.842	0			147.841	0			147.842	0			147.841	0			147.842	0			147.842	0
		147.844	0			147.842	0			147.844	0			147.843	0			147.844	0			147.843	0
		147.845	0			147.844	0			147.846	0			147.844	0			147.845	0			147.845	0
		147.847	0			147.846	0			147.847	0			147.846	0			147.847	0			147.847	0
		147.849	0			147.848	0			147.849	0			147.848	0			147.849	0			147.849	0
		147.851	0			147.849	0			147.851	0			147.849	0			147.85	0			147.85	0
		147.852	0			147.851	0			147.852	0			147.851	0			147.852	0			147.852	0
		147.854	0			147.853	0			147.854	0			147.853	0			147.854	0			147.854	0
		147.856	0			147.854	0			147.856	0			147.855	0			147.856	0			147.855	0
		147.857	0			147.856	0			147.858	0			147.856	0			147.857	0			147.857	0
		147.859	0			147.858	0			147.859	0			147.858	0			147.859	0			147.859	0
		147.861	0			147.86	0			147.861	0			147.86	0			147.861	0			147.861	0
		147.863	0			147.861	0			147.863	0			147.861	0			147.862	0			147.862	0
		147.864	0			147.863	0			147.864	0			147.863	0			147.864	0			147.864	0
		147.866	0			147.865	0			147.866	0			147.865	0			147.866	0			147.866	0
		147.868	0			147.866	0			147.868	0			147.867	0			147.868	0			147.867	0
		147.869	0			147.868	0			147.87	0			147.868	0			147.869	0			147.869	0
		147.871	0			147.87	0			147.871	0			147.87	0			147.871	0			147.871	0
		147.873	0			147.872	0			147.873	0			147.872	0			147.873	0			147.873	0
		147.875	0			147.873	0			147.875	0			147.873	0			147.874	0			147.874	0
		147.876	0			147.875	0			147.876	0			147.875	0			147.876	0			147.876	0
		147.878	0			147.877	0			147.878	0			147.877	0			147.878	0			147.878	0
		147.88	0			147.879	0			147.88	0			147.879	0			147.88	0			147.879	0
		147.881	0			147.88	0			147.882	0			147.88	0			147.881	0			147.881	0
		147.883	0			147.882	0			147.883	0			147.882	0			147.883	0			147.883	0
		147.885	0			147.884	0			147.885	0			147.884	0			147.885	0			147.885	0
		147.887	0			147.885	0			147.887	0			147.885	0			147.887	0			147.886	0
		147.888	0			147.887	0			147.888	0			147.887	0			147.888	0			147.888	0
		147.89	0			147.889	0			147.89	0			147.889	0			147.89	0			147.89	0
		147.892	0			147.891	0			147.892	0			147.891	0			147.892	0			147.891	0
		147.893	0			147.892	0			147.894	0			147.892	0			147.893	0			147.893	0
		147.895	0			147.894	0			147.895	0			147.894	0			147.895	0			147.895	0
		147.897	0			147.896	0			147.897	0			147.896	0			147.897	0			147.897	0
		147.899	0			147.897	0			147.899	0			147.897	0			147.899	0			147.898	0
		147.9	0			147.899	0			147.901	0			147.899	0			147.9	0			147.9	0
		147.902	0			147.901	0			147.902	0			147.901	0			147.902	0			147.902	0
		147.904	0			147.903	0			147.904	0			147.903	0			147.904	0			147.904	0
		147.905	0			147.904	0			147.906	0			147.904	0			147.905	0			147.905	0
		147.907	0			147.906	0			147.907	0			147.906	0			147.907	0			147.907	0
		147.909	0			147.908	0			147.909	0			147.908	0			147.909	0			147.909	0
		147.911	0			147.909	0			147.911	0			147.909	0			147.911	0			147.91	0
		147.912	0			147.911	0			147.913	0			147.911	0			147.912	0			147.912	0
		147.914	0			147.913	0			147.914	0			147.913	0			147.914	0			147.914	0
		147.916	0			147.915	0			147.916	0			147.915	26.8564			147.916	0			147.916	0
		147.918	0			147.916	0			147.918	0			147.916	2.14357			147.917	0			147.917	0
		147.919	0			147.918	0			147.919	0			147.918	0			147.919	0			147.919	0
		147.921	0			147.92	0			147.921	0			147.92	0			147.921	0			147.921	0
		147.923	0			147.921	0			147.923	0			147.922	0			147.923	0			147.922	0
		147.924	0			147.923	0			147.925	0			147.923	0			147.924	0			147.924	0
		147.926	0			147.925	0			147.926	0			147.925	0			147.926	0			147.926	0
		147.928	0			147.927	0			147.928	0			147.927	0			147.928	0			147.928	0
		147.93	0			147.928	0			147.93	0			147.928	0			147.929	0			147.929	0
		147.931	0			147.93	0			147.931	0			147.93	0			147.931	0			147.931	0
		147.933	4.57678			147.932	0			147.933	0			147.932	0			147.933	0			147.933	0
		147.935	4.22322			147.933	0			147.935	0			147.934	0			147.935	0.167832			147.934	0
		147.936	14.1731			147.935	0			147.937	0			147.935	0.846685			147.936	20.2867			147.936	0
		147.938	1.02687			147.937	0			147.938	0			147.937	10.2366			147.938	0.0305519			147.938	15.9467
		147.94	0			147.939	0			147.94	0			147.939	0			147.94	16.8785			147.94	0.219993
		147.942	0.126673			147.94	0			147.942	0			147.94	0			147.941	0			147.941	0
		147.943	8.39642			147.942	0			147.943	0.633373			147.942	25.8746			147.943	0.170768			147.943	0
		147.945	29.4406			147.944	0			147.945	30.7794			147.944	47.7134			147.945	26.9201			147.945	38.6895
		147.947	12.0894			147.946	3.34184			147.947	5.11512			147.946	4.04365			147.947	1.07307			147.946	133.559
		147.948	50.3699			147.947	42.1831			147.949	6.48691			147.947	49.8225			147.948	27.0909			147.948	30.3904
		147.95	47.0447			147.949	46.4961			147.95	39.299			147.949	85.3894			147.95	65.6292			147.95	107.641
		147.952	32.494			147.951	35.3427			147.952	84.0053			147.951	83.3167			147.952	111.755			147.952	23.8307
		147.954	40.2343			147.952	26.7229			147.954	68			147.952	68.1726			147.954	25.1546			147.953	69.9493
		147.955	37.9557			147.954	0.458966			147.955	23.7719			147.954	7.46561			147.955	13.9336			147.955	42.7733
		147.957	20.8804			147.956	0.143526			147.957	23.14			147.956	43.7016			147.957	1.64177			147.957	0.295394
		147.959	22.4359			147.958	46.4019			147.959	20.0085			147.958	0			147.959	40.7611			147.958	46.0066
		147.96	4.88209			147.959	0.433984			147.961	45.731			147.959	28.5118			147.96	11.8182			147.96	87.4945
		147.962	0.24988			147.961	46.1115			147.962	0.484154			147.961	2.97829			147.962	19.5391			147.962	3.82011
		147.964	0			147.963	0			147.964	0			147.963	29.4813			147.964	27.9671			147.964	39.866
		147.966	0.283443			147.964	0			147.966	0			147.964	39.604			147.966	0			147.965	42.9481
		147.967	5.91656			147.966	0			147.968	0.891739			147.966	10.9206			147.967	0.167978			147.967	0.319266
		147.969	0			147.968	0			147.969	6.38099			147.968	33.0552			147.969	41.9236			147.969	0
		147.971	4.45012			147.97	0			147.971	24.4342			147.97	46.8664			147.971	1.62184			147.971	46.9986
		147.972	4.41714			147.971	0			147.973	19.8385			147.971	14.2843			147.972	20.2866			147.972	2.91802
		147.974	0.232744			147.973	0			147.974	0			147.973	34.3641			147.974	2.82473			147.974	0
		147.976	0			147.975	0			147.976	1.35359			147.975	6.50757			147.976	48.5389			147.976	0
		147.978	0			147.976	20.4373			147.978	6.37369			147.976	26.8441			147.978	0.140117			147.977	0
		147.979	0.571266			147.978	1.10811			147.98	27.6977			147.978	16.2544			147.979	21.4446			147.979	0
		147.981	11.9287			147.98	0			147.981	31.0605			147.98	19.1614			147.981	62.9306			147.981	0
		147.983	8.6178			147.982	0			147.983	20.8781			147.982	23.2374			147.983	25.9785			147.983	0
		147.985	10.5494			147.983	20.4373			147.985	0			147.983	22.4068			147.984	0.415255			147.984	0
		147.986	0.232767			147.985	28.2155			147.986	1.14062			147.985	0.855799			147.986	1.07342			147.986	0
		147.988	0			147.987	35.8017			147.988	9.45454			147.987	0.846784			147.988	47.6545			147.988	3.63572
		147.99	4.57934			147.988	0			147.99	8.31393			147.989	14.5859			147.99	8.10148			147.989	54.6653
		147.991	6.92066			147.99	0			147.992	0			147.99	75.4141			147.991	1.53419			147.991	4.3656
		147.993	0			147.992	0			147.993	27.6978			147.992	72.8398			147.993	1.07348			147.993	0
		147.995	0			147.994	0			147.995	0.484016			147.994	6.49358			147.995	26.0174			147.995	0
		147.997	0.409995			147.995	0			147.997	0			147.995	10.2365			147.996	0			147.996	0
		147.998	9.89			147.997	0			147.998	0			147.997	0			147.998	1.77961			147.998	3.63585
		148	0			147.999	0			148	0			147.999	0			148	32.7658			148	33.6975
		148.002	0			148	0			148.002	0			148.001	42.6208			148.002	0			148.001	0
		148.003	0			148.002	0			148.004	0			148.002	1.79589			148.003	0			148.003	0
		148.005	0			148.004	0			148.005	0			148.004	49.4556			148.005	0			148.005	0
		148.007	7.90159			148.006	0			148.007	0			148.006	4.46103			148.007	0			148.007	37.8494
		148.009	4.6753			148.007	0			148.009	44.7557			148.007	0			148.009	0			148.008	3.60065
		148.01	21.4098			148.009	0			148.01	10.0625			148.009	5.24256			148.01	27.6716			148.01	20.2999
		148.012	13.8022			148.011	0			148.012	0			148.011	86.4376			148.012	74.1403			148.012	4.04556
		148.014	12.6193			148.013	0			148.014	0			148.013	63.782			148.014	18.5518			148.013	45.0837
		148.015	31.1949			148.014	27.2719			148.016	84.2552			148.014	15.0378			148.015	54.7144			148.015	0.370765
		148.017	24.8931			148.016	37.3644			148.017	1.47206			148.016	15.4674			148.017	4.25485			148.017	0
		148.019	24.8803			148.018	58.7012			148.019	0			148.018	32.4015			148.019	8.48531			148.019	3.63612
		148.021	20.2397			148.019	42.8443			148.021	0			148.019	33.4645			148.021	26.4917			148.02	71.8426
		148.022	7.18374			148.021	28.828			148.023	0			148.021	0			148.022	33.872			148.022	45.1879
		148.024	4.86246			148.023	68.2634			148.024	91.5742			148.023	0			148.024	0			148.024	0
		148.026	13.2474			148.025	81.8881			148.026	38.7789			148.025	64.5576			148.026	1.24188			148.025	0
		148.027	22.3537			148.026	66.5486			148.028	82.6468			148.026	148.156			148.027	8.48539			148.027	3.63623
		148.029	28.1493			148.028	1.10831			148.029	110.776			148.028	8.78597			148.029	23.2488			148.029	33.9926
		148.031	7.90353			148.03	1.67136			148.031	31.8051			148.03	52.1307			148.031	15.0069			148.031	42.3711
		148.033	7.7172			148.031	20.8741			148.033	2.41911			148.031	4.70268			148.033	26.1854			148.032	7.68215
		148.034	18.3434			148.033	0			148.035	75.4604			148.033	0			148.034	21.8981			148.034	60.4012
		148.036	4.22306			148.035	0			148.036	6.53964			148.035	0			148.036	40.4743			148.036	0.866858
		148.038	0			148.037	0			148.038	0			148.037	61.076			148.038	20.823			148.038	20.2998
		148.04	0			148.038	0			148.04	0			148.038	53.8406			148.039	0			148.039	0
		148.041	0.412279			148.04	0			148.041	0			148.04	26.7014			148.041	0			148.041	21.8339
		148.043	12.5877			148.042	0			148.043	1.35337			148.042	3.96582			148.043	27.8269			148.043	24.6661
		148.045	8.61713			148.043	0			148.045	6.3739			148.044	23.3123			148.045	28.532			148.044	0
		148.046	19.6586			148.045	0			148.047	0.660883			148.045	16.2519			148.046	20.8229			148.046	0
		148.048	11.4945			148.047	0.384665			148.048	94.3474			148.047	74.5299			148.048	38.9378			148.048	0.295569
		148.05	40.1124			148.049	35.3426			148.05	238.598			148.049	287.694			148.05	44.7449			148.05	83.8567
		148.052	36.5792			148.05	55.1921			148.052	232.334			148.05	458.608			148.051	30.0135			148.051	111.142
		148.053	64.272			148.052	28.8033			148.053	979.913			148.052	1651.16			148.053	74.3139			148.053	447.435
		148.055	41.438			148.054	77.1496			148.055	1895.85			148.054	6147.55			148.055	121.646			148.055	917.681
		148.057	15.3611			148.055	470.18			148.057	2434.8			148.056	15468.3			148.057	175.474			148.056	1486.16
		148.058	49.1981			148.057	629.128			148.059	4544.68			148.057	30486.1			148.058	171.679			148.058	1817.63
		148.06	76.1329			148.059	1233.45			148.06	3780.39			148.059	35608.4			148.06	131.635			148.06	1383.5
		148.062	57.4284			148.061	665.016			148.062	3857.48			148.061	29767.4			148.062	102.652			148.062	805.893
		148.064	22.2395			148.062	624.292			148.064	2607.17			148.062	19645.6			148.064	61.3989			148.063	813.968
		148.065	4.66804			148.064	596.41			148.065	1146.81			148.064	11416.6			148.065	70.0018			148.065	628.37
		148.067	0			148.066	81.7854			148.067	870.999			148.066	8989.08			148.067	82.2223			148.067	659.452
		148.069	0			148.068	95.8119			148.069	502.696			148.068	8225.94			148.069	35.7515			148.068	253.681
		148.07	0			148.069	52.942			148.071	241.952			148.069	7966.2			148.07	15.96			148.07	381.249
		148.072	0			148.071	43.3865			148.072	22.6861			148.071	5287.22			148.072	35.3883			148.072	126.021
		148.074	0			148.073	0			148.074	68.8856			148.073	3377.29			148.074	26.8178			148.074	177.063
		148.076	14.9889			148.074	6.44989			148.076	6.16385			148.074	1473.26			148.076	0			148.075	3.27378
		148.077	0.61114			148.076	0.913745			148.078	8.31423			148.076	877.239			148.077	11.403			148.077	0
		148.079	0.908372			148.078	0			148.079	0			148.078	487.164			148.079	0.55505			148.079	0
		148.081	8.79163			148.08	0			148.081	0			148.08	345.711			148.081	10.0419			148.08	0
		148.082	7.08724			148.081	0			148.083	0			148.081	64.4749			148.082	0			148.082	0
		148.084	8.41441			148.083	0			148.084	0			148.083	35.5659			148.084	13.3684			148.084	0
		148.086	1.00673			148.085	0			148.086	0.892923			148.085	18.4352			148.086	37.5605			148.086	0.248384
		148.088	8.79162			148.086	0			148.088	6.3798			148.086	13.7056			148.088	2.07111			148.087	30.0513
		148.089	4.16703			148.088	0			148.09	0.106389			148.088	4.19501			148.089	2.31559			148.089	4.36699
		148.091	0.232972			148.09	1.67167			148.091	99.9513			148.09	21.6275			148.091	34.5026			148.091	0
		148.093	0			148.092	27.3236			148.093	33.534			148.092	0.638513			148.093	0			148.093	20.9663
		148.095	4.45009			148.093	0.9138			148.095	0.499198			148.093	3.88114			148.094	26.4302			148.094	4.61546
		148.096	0.249907			148.095	0			148.096	0			148.095	20.0073			148.096	27.8514			148.096	9.08494
		148.098	12.0687			148.097	6.44982			148.098	0			148.097	10.4449			148.098	0.536535			148.098	0
		148.1	0.331324			148.098	15.5861			148.1	27.6982			148.099	0			148.1	0			148.099	0
		148.101	0			148.1	6.78222			148.102	0.483569			148.1	0			148.101	26.4302			148.101	0
		148.103	7.90167			148.102	41.3637			148.103	0			148.102	0			148.103	0.0243045			148.103	0
		148.105	0.0983318			148.104	0			148.105	0			148.104	0			148.105	0			148.105	0
		148.107	0			148.105	0			148.107	1.80089			148.105	0.449654			148.106	0			148.106	0
		148.108	0			148.107	0			148.108	16.29			148.107	3.05035			148.108	0			148.108	0
		148.11	0			148.109	0			148.11	0			148.109	14.1994			148.11	0			148.11	0
		148.112	0			148.11	0			148.112	0			148.111	1.13396			148.112	0			148.111	0
		148.113	0			148.112	0			148.114	0			148.112	0			148.113	0			148.113	0
		148.115	0			148.114	0			148.115	1.35315			148.114	0			148.115	0			148.115	0
		148.117	4.45009			148.116	0			148.117	6.37413			148.116	0			148.117	0			148.117	0
		148.119	8.15159			148.117	0			148.119	0			148.117	0			148.119	0			148.118	0
		148.12	0.0983201			148.119	0			148.12	0			148.119	0			148.12	0			148.12	0
		148.122	0			148.121	8.22237			148.122	1.14015			148.121	0			148.122	0			148.122	0
		148.124	0			148.123	0.686719			148.124	8.3144			148.123	0			148.124	0			148.123	0
		148.125	0			148.124	0			148.126	0			148.124	0			148.125	0			148.125	0
		148.127	0			148.126	0			148.127	0			148.126	0			148.127	0			148.127	0
		148.129	0			148.128	0			148.129	0			148.128	0			148.129	0			148.129	0
		148.131	0			148.129	0			148.131	0			148.129	0			148.131	0			148.13	0
		148.132	0			148.131	6.44971			148.133	0			148.131	0			148.132	0			148.132	0
		148.134	0			148.133	0.913927			148.134	0			148.133	0			148.134	26.4304			148.134	0
		148.136	0			148.135	0			148.136	0			148.135	0			148.136	0.0241429			148.136	0
		148.137	0			148.136	0			148.138	0			148.136	0.40684			148.137	0			148.137	0
		148.139	0			148.138	0			148.139	0			148.138	2.75983			148.139	0			148.139	0
		148.141	0			148.14	0			148.141	0			148.14	0			148.141	0			148.141	0
		148.143	0			148.141	0			148.143	0			148.141	0			148.143	0			148.142	0
		148.144	0			148.143	0			148.145	0			148.143	0			148.144	0			148.144	0
		148.146	0			148.145	0			148.146	0			148.145	0			148.146	0			148.146	0
		148.148	0			148.147	0			148.148	0			148.147	0			148.148	0			148.148	0
		148.15	0			148.148	0			148.15	0			148.148	0			148.149	0			148.149	9.14839
		148.151	0			148.15	0			148.151	0			148.15	0			148.151	0			148.151	0.184945
		148.153	0			148.152	0			148.153	0			148.152	0			148.153	27.8273			148.153	0
		148.155	0			148.153	0			148.155	0			148.154	0			148.155	0.536332			148.154	0
		148.156	0			148.155	0			148.157	0			148.155	0			148.156	0			148.156	0
		148.158	0			148.157	0			148.158	0			148.157	0			148.158	0			148.158	0
		148.16	0			148.159	0			148.16	0			148.159	0			148.16	0			148.16	0
		148.162	0			148.16	0			148.162	0			148.16	0			148.161	0			148.161	0
		148.163	0			148.162	0			148.163	0			148.162	0			148.163	0			148.163	0
		148.165	0			148.164	0			148.165	0			148.164	0			148.165	0			148.165	0
		148.167	0			148.165	0			148.167	0			148.166	0			148.167	0			148.166	0
		148.168	0			148.167	0			148.169	0			148.167	0			148.168	0			148.168	0
		148.17	0			148.169	0			148.17	0			148.169	0			148.17	0			148.17	0
		148.172	0			148.171	0			148.172	0			148.171	0			148.172	0			148.172	0
		148.174	0			148.172	0			148.174	0			148.172	0			148.174	0			148.173	0
		148.175	0			148.174	0			148.176	0			148.174	0			148.175	0			148.175	0
		148.177	0			148.176	0			148.177	0			148.176	0			148.177	0			148.177	0
		148.179	0			148.178	0			148.179	0			148.178	0			148.179	0			148.178	0
		148.18	0			148.179	0			148.181	0			148.179	0			148.18	0			148.18	0
		148.182	0			148.181	0			148.182	0			148.181	0			148.182	0			148.182	0
		148.184	0			148.183	0			148.184	0			148.183	0			148.184	0			148.184	0
		148.186	0			148.184	0			148.186	0			148.184	0			148.186	0			148.185	0
		148.187	0			148.186	0			148.188	0			148.186	0			148.187	0			148.187	0
		148.189	0			148.188	0			148.189	0			148.188	0			148.189	0			148.189	0
		148.191	0			148.19	0			148.191	0			148.19	0			148.191	0			148.191	0
		148.193	0			148.191	0			148.193	0			148.191	0			148.192	0			148.192	0
		148.194	0			148.193	0			148.194	0			148.193	0			148.194	0			148.194	0
		148.196	0			148.195	0			148.196	0			148.195	0			148.196	0			148.196	0
		148.198	0			148.196	0			148.198	0			148.197	0			148.198	0			148.197	0
		148.199	0			148.198	0			148.2	0			148.198	0			148.199	0			148.199	0
		148.201	0			148.2	0			148.201	0			148.2	0			148.201	0			148.201	0
		148.203	0			148.202	0			148.203	0			148.202	0			148.203	0			148.203	0
		148.205	0			148.203	0			148.205	0			148.203	0			148.204	0			148.204	0
		148.206	0			148.205	0			148.206	0			148.205	0			148.206	0			148.206	0
		148.208	0			148.207	0			148.208	0			148.207	0			148.208	0			148.208	0
		148.21	0			148.208	0			148.21	0			148.209	0			148.21	0			148.209	0
		148.211	0			148.21	0			148.212	0			148.21	0			148.211	0			148.211	0
		148.213	0			148.212	0			148.213	0			148.212	0			148.213	0			148.213	0
		148.215	0			148.214	0			148.215	0			148.214	0			148.215	0			148.215	0
		148.217	0			148.215	0			148.217	0			148.215	0			148.217	0			148.216	0
		148.218	0			148.217	0			148.218	0			148.217	0			148.218	0			148.218	0
		148.22	0			148.219	0			148.22	0			148.219	0			148.22	0			148.22	0
		148.222	0			148.221	0			148.222	0			148.221	0			148.222	0			148.221	0
		148.223	0			148.222	0			148.224	0			148.222	0			148.223	0			148.223	0
		148.225	0			148.224	0			148.225	0			148.224	0			148.225	0			148.225	0
		148.227	0			148.226	0			148.227	0			148.226	0			148.227	0			148.227	0
		148.229	0			148.227	0			148.229	0			148.227	0			148.229	0			148.228	0
		148.23	0			148.229	1.6724			148.231	0			148.229	0			148.23	0			148.23	0
		148.232	0			148.231	20.8731			148.232	0			148.231	0			148.232	0			148.232	0
		148.234	0			148.233	0			148.234	0			148.233	0			148.234	0			148.234	0
		148.236	0			148.234	0			148.236	0			148.234	0			148.235	0			148.235	0
		148.237	0			148.236	0			148.237	0			148.236	0			148.237	0			148.237	0
		148.239	0			148.238	0			148.239	0			148.238	0			148.239	0			148.239	0
		148.241	0			148.239	0			148.241	0			148.239	0			148.241	0			148.24	0
		148.242	0			148.241	0			148.243	0			148.241	0			148.242	0			148.242	0
		148.244	0			148.243	0			148.244	0			148.243	0			148.244	0			148.244	0
		148.246	0			148.245	0			148.246	0			148.245	0			148.246	0			148.246	0
		148.248	0			148.246	0			148.248	0			148.246	0			148.247	0			148.247	0
		148.249	0			148.248	0			148.249	0			148.248	0			148.249	0			148.249	0
		148.251	0			148.25	0			148.251	0			148.25	0			148.251	0			148.251	0
		148.253	0			148.251	0			148.253	0			148.252	0			148.253	0			148.252	0
		148.254	0			148.253	0			148.255	0			148.253	0			148.254	0			148.254	0
		148.256	0			148.255	0			148.256	0			148.255	0			148.256	0			148.256	0
		148.258	0			148.257	0			148.258	0			148.257	0			148.258	0			148.258	0
		148.26	0			148.258	0			148.26	0			148.258	0			148.26	0			148.259	0
		148.261	0			148.26	0			148.261	0			148.26	0			148.261	0			148.261	0
		148.263	0			148.262	0			148.263	0			148.262	0			148.263	0			148.263	0
		148.265	0			148.264	0			148.265	0			148.264	0			148.265	0			148.264	0
		148.266	0			148.265	0			148.267	0			148.265	0			148.266	0			148.266	0
		148.268	0			148.267	0			148.268	0			148.267	0			148.268	0			148.268	0
		148.27	0			148.269	0			148.27	0			148.269	0			148.27	0			148.27	0
		148.272	0			148.27	0			148.272	0			148.27	0			148.272	0			148.271	0
		148.273	0			148.272	0			148.274	0			148.272	0			148.273	0			148.273	0
		148.275	0			148.274	0			148.275	0			148.274	0			148.275	0			148.275	0
		148.277	0			148.276	0			148.277	0			148.276	0			148.277	0			148.277	0
		148.278	0			148.277	0			148.279	0			148.277	0			148.278	0			148.278	0
		148.28	0			148.279	0			148.28	0			148.279	0			148.28	0			148.28	0
		148.282	0			148.281	0			148.282	0			148.281	0			148.282	0			148.282	0
		148.284	0			148.282	0			148.284	0			148.282	0			148.284	0			148.283	0
		148.285	0			148.284	0			148.286	0			148.284	0			148.285	0			148.285	0
		148.287	0			148.286	0			148.287	0			148.286	0			148.287	0			148.287	0
		148.289	0			148.288	0			148.289	0			148.288	0			148.289	0			148.289	0
		148.291	0			148.289	0			148.291	0			148.289	0			148.29	0			148.29	0
		148.292	0			148.291	0			148.292	0			148.291	0			148.292	0			148.292	0
		148.294	0			148.293	0			148.294	0			148.293	0			148.294	0			148.294	0
		148.296	0			148.294	0			148.296	0			148.295	0			148.296	0			148.295	0
		148.297	0			148.296	0			148.298	0			148.296	0			148.297	0			148.297	0
		148.299	0			148.298	0			148.299	0			148.298	0			148.299	0			148.299	0
		148.301	0			148.3	0			148.301	0			148.3	0			148.301	0			148.301	0
		148.303	0			148.301	0			148.303	0			148.301	0			148.303	0			148.302	0
		148.304	0			148.303	0			148.304	0			148.303	0			148.304	0			148.304	0
		148.306	0			148.305	0			148.306	0			148.305	0			148.306	0			148.306	0
		148.308	0			148.307	0			148.308	0			148.307	0			148.308	0			148.307	0
		148.309	0			148.308	0			148.31	0			148.308	0			148.309	0			148.309	0
		148.311	0			148.31	0			148.311	0			148.31	0			148.311	0			148.311	0
		148.313	0			148.312	0			148.313	0			148.312	0			148.313	0			148.313	0
		148.315	0			148.313	0			148.315	0			148.313	0			148.315	0			148.314	0
		148.316	0			148.315	0			148.317	0			148.315	0			148.316	0			148.316	0
		148.318	0			148.317	0			148.318	0			148.317	0			148.318	0			148.318	0
		148.32	0			148.319	0			148.32	0			148.319	0			148.32	0			148.32	0
		148.322	0			148.32	0			148.322	0			148.32	0			148.321	0			148.321	0
		148.323	0			148.322	0			148.323	0			148.322	0			148.323	0			148.323	0
		148.325	0			148.324	0			148.325	0			148.324	0			148.325	0			148.325	0
		148.327	0			148.325	0			148.327	0			148.325	0			148.327	0			148.326	0
		148.328	0			148.327	0			148.329	0			148.327	0			148.328	0			148.328	0
		148.33	0			148.329	0			148.33	0			148.329	0			148.33	0			148.33	0
		148.332	0			148.331	0			148.332	0			148.331	0			148.332	0			148.332	0
		148.334	0			148.332	0			148.334	0			148.332	0			148.333	0			148.333	0
		148.335	0			148.334	0			148.335	0			148.334	0			148.335	0			148.335	0
		148.337	0			148.336	0			148.337	0			148.336	0			148.337	0			148.337	0
		148.339	0			148.337	0			148.339	0			148.338	0			148.339	0			148.338	0
		148.34	0			148.339	0			148.341	0			148.339	0			148.34	0			148.34	0
		148.342	0			148.341	0			148.342	0			148.341	0			148.342	0			148.342	0
		148.344	0			148.343	0			148.344	0			148.343	0			148.344	0			148.344	0
		148.346	0			148.344	0			148.346	0			148.344	0			148.346	0			148.345	0
		148.347	0			148.346	0			148.347	0			148.346	0			148.347	0			148.347	0
		148.349	0			148.348	0			148.349	0			148.348	0			148.349	0			148.349	0
		148.351	0			148.35	0			148.351	0			148.35	0			148.351	0			148.35	0
		148.352	0			148.351	0			148.353	0			148.351	0			148.352	0			148.352	0
		148.354	0			148.353	0			148.354	0			148.353	0			148.354	0			148.354	0
		148.356	0			148.355	0			148.356	0			148.355	0			148.356	0			148.356	0
		148.358	0			148.356	0			148.358	0			148.356	0			148.358	0			148.357	0
		148.359	0			148.358	0			148.36	0			148.358	0			148.359	0			148.359	0
		148.361	0			148.36	0			148.361	0			148.36	0			148.361	0			148.361	0
		148.363	0			148.362	0			148.363	0			148.362	0			148.363	26.4315			148.363	0
		148.365	0			148.363	0			148.365	0			148.363	0			148.364	0.0230116			148.364	0
		148.366	0			148.365	0			148.366	0			148.365	0			148.366	0			148.366	0
		148.368	0			148.367	0			148.368	0			148.367	0			148.368	0			148.368	0
		148.37	0			148.368	0			148.37	0			148.368	0			148.37	0			148.369	0
		148.371	0			148.37	0			148.372	0			148.37	0			148.371	0			148.371	0
		148.373	0			148.372	0			148.373	0			148.372	0			148.373	0			148.373	0
		148.375	0			148.374	0			148.375	0			148.374	0			148.375	0			148.375	0
		148.377	0			148.375	0			148.377	0			148.375	0			148.376	0			148.376	0
		148.378	0			148.377	0			148.378	0			148.377	0			148.378	0			148.378	0
		148.38	0			148.379	0			148.38	0			148.379	0			148.38	0			148.38	0
		148.382	0			148.38	0			148.382	0			148.381	0			148.382	0			148.381	0
		148.383	0			148.382	0			148.384	0			148.382	0			148.383	0			148.383	0
		148.385	0			148.384	0			148.385	0			148.384	0			148.385	0			148.385	0
		148.387	0			148.386	0			148.387	0			148.386	0			148.387	0			148.387	0
		148.389	0			148.387	0			148.389	0			148.387	0			148.389	0			148.388	0
		148.39	0			148.389	0			148.391	0			148.389	0			148.39	0			148.39	0
		148.392	0			148.391	0			148.392	0			148.391	0			148.392	0			148.392	0
		148.394	0			148.393	0			148.394	0			148.393	0			148.394	0			148.393	0
		148.395	0			148.394	0			148.396	0			148.394	0			148.395	0			148.395	0
		148.397	0			148.396	0			148.397	0			148.396	0			148.397	0			148.397	0
		148.399	0			148.398	0			148.399	0			148.398	0			148.399	0			148.399	0
		148.401	0			148.399	0			148.401	0			148.399	0			148.401	0			148.4	0
		148.402	0			148.401	0			148.403	0			148.401	0			148.402	0			148.402	0
		148.404	0			148.403	0			148.404	0			148.403	0			148.404	0			148.404	0
		148.406	0			148.405	0			148.406	0			148.405	0			148.406	0			148.406	0
		148.408	0			148.406	0			148.408	0			148.406	0			148.407	0			148.407	0
		148.409	0			148.408	0			148.409	0			148.408	0			148.409	0			148.409	0
		148.411	0			148.41	0			148.411	0			148.41	0			148.411	0			148.411	0
		148.413	0			148.411	0			148.413	0			148.412	0			148.413	0			148.412	0
		148.414	0			148.413	0			148.415	0			148.413	0			148.414	0			148.414	0
		148.416	0			148.415	0			148.416	0			148.415	0			148.416	0			148.416	0
[truncated: 3,786 more rows]

## Sheet: Fig.6
a	Nitrogenase activity(μmol 4-h-1 mL-1)							b	Cell number(107 cells mL-1)							c	Glutamate(mg L-1)							d	Glucose(g L-1)							e	Citrate(g L-1)							f	2-OG(mg L-1)
	Culture time(h)								Culture time(h)								Culture time(h)								Culture time(h)								Culture time(h)								Culture time(h)
	27.875	97.875	194.375	291.625	385.375	503.575			27.875	97.875	194.375	291.625	385.375	503.575			27.875	97.875	194.375	291.625	385.375	503.575			27.875	97.875	194.375	291.625	385.375	503.575			27.875	97.875	194.375	291.625	385.375	503.575			27.875	97.875	194.375	291.625	385.375	503.575
NG13 (KDC)	0.0217267	0	0.00816125	0	0	0.000150117		NG13 (KDC)	26.1219	57.232	100.896	121.208	128	122.919		NG13 (KDC)	0	0	7.33333	0	0	0		NG13 (KDC)	7.01858	0.0554801	0	0	0	0		NG13 (KDC)	8.3551	7.8983	3.08829	0	0	0		NG13 (KDC)	41.7272	59.8396	41.3856	44.7843	47.839	41.3735
	0.0318615	0	0.00360281	0	0	0.000150117			27.6741	59.1231	86.3285	125.452	124.884	103.434			0	0	0	0	0	0			7.23267	0.130208	0	0	0	0			6.87835	7.09997	2.78572	0	0	0			36.3325	52.1969	38.9366	42.2383	42.2843	39.6584
	0.0304372	0	0.00318175	0	0	0.000113503			27.1322	58.9797	90.9581	117.076	128.99	133.269			0	0	6.33333	0	0	0			7.24853	0.122283	0	0	0	0			6.8218	7.16298	2.8254	0	0	0			36.5335	54.2899	38.3915	41.0223	45.6515	44.3894
CgCS+CitS (KDC)	0.00745094	0.0258055	0	0	0.000358817	0.000175747		CgCS+CitS (KDC)	21.5449	22.3305	25.9935	24.0839	145.677	171.52		CgCS+CitS (KDC)	0	301.125	583.333	549.667	266	68.2143		CgCS+CitS (KDC)	7.14205	4.02174	0	0	0	0		CgCS+CitS (KDC)	6.87871	6.74359	6.62533	5.86662	0	0		CgCS+CitS (KDC)	53.069	162.73	258.5	387.945	304.846	332.67
	0.00700791	0.0214777	0	0.00223711	0.000190393	0.000175747			20.6677	22.3295	22.8778	38.3091	120.025	145.805			0	303.938	603.333	504	373.667	111.786			7.53851	4.19044	0	0	0	0			6.97277	6.18721	6.38359	5.73076	0	0			51.1819	145.693	246.473	309.461	339.077	351.649
	0.00543351	0.0191637	0.00015744	0	0.0132542	0.000168424			19.8035	21.3201	19.4385	25.2312	92.1165	138.727			0	291.625	628.333	584.333	424.667	194.286			5.60603	4.06929	0	0	0	0			6.94626	6.3602	6.07528	5.57103	0	0			49.273	150.651	224.153	355	328.806	290.617
CgCS+CitS (KDDC)	0.00592414	0.0260911	0.0236489	0.00131078	0	0		CgCS+CitS (KDDC)	19.3849	21.1887	21.7712	45.1559	26.4692	91.1441		CgCS+CitS (KDDC)	0	308.562	630	877	1088.33	1031.79		CgCS+CitS (KDDC)	15.4327	12.2532	6.70217	0.105169	0	0		CgCS+CitS (KDDC)	6.85511	6.7756	6.61892	6.37985	5.67838	0		CgCS+CitS (KDDC)	51.8602	162.182	240.787	322.663	377.94	421.495
	0.00616579	0.0226164	0.0335823	0.0297086	0	0			19.6329	19.9664	25.9688	26.0567	28.2754	170.14			0	299.875	615.333	966	1144.67	661.786			14.9343	12.2758	6.44474	0.920788	0	0			6.83417	6.45816	6.38213	5.95571	5.92544	0			48.5536	152.863	229.232	311.885	362.529	242.149
	0.00490261	0.0218182	0.0165532	0.00288884	0	0			19.3046	20.8262	18.9528	35.274	32.6505	171.47			0	290.812	657.333	989	1150.67	486.071			13.5161	12.1932	6.96405	0.0783173	0	0			6.60457	6.44117	5.91105	5.85641	5.41446	0			46.7295	150	218.617	278.185	333.699	251.029
	NG13 (KDC)			CgCS+CitS (KDC)			CgCS+CitS (KDDC)
27.875	0.0217267	0.0318615	0.0304372	0.00745094	0.00700791	0.00543351	0.00592414	0.00616579	0.00490261
97.875	0	0	0	0.0258055	0.0214777	0.0191637	0.0260911	0.0226164	0.0218182
194.375	0.00816125	0.00360281	0.00318175	0	0	0.00015744	0.0236489	0.0335823	0.0165532
291.625	0	0	0	0	0.00223711	0	0.00131078	0.0297086	0.00288884
385.375	0	0	0	0.000358817	0.000190393	0.0132542	0	0	0
503.575	0.000150117	0.000150117	0.000113503	0.000175747	0.000175747	0.000168424	0	0	0

## Sheet: Table1
	Culture	Strain	Time maximum glutamate produced (h)	Cell number (107 cells mL-1)	Citrate consumption (mM)	Glutamate production (mg L-1)	Glutamate production (mM)	Glutamate production rate (mg L-1 h-1)	Citrate-based glutamate productivity (%)	Glucose-based glutamate productivity (%)
Fig. 3	φ25-KDC	NG13	74	42.5036	-0.558256	0	0	0	0	0
				46.4722	6.96031	0	0	0	0	0
				45.2556	1.07292	0	0	0	0	0
		CitS	143	45.1562	3.36002	76.8667	0.52244	0.537529	15.5487	5.64801
				45.8392	7.01142	74.3333	0.505222	0.519814	7.2057	5.46186
				43.7122	6.19709	84.2	0.572283	0.588811	9.2347	6.18684
		CgCS+CitS	214	24.5196	3.54525	330.667	2.24745	1.54517	63.3931	24.2967
				22.9723	7.18015	339.8	2.30952	1.58785	32.1654	24.9678
				21.2593	3.82302	334.667	2.27463	1.56386	59.4983	24.5906
Fig. 6	φ90-KDC	CgCS+CitS	194	25.9935	4.55264	583.333	3.96475	3.00687	87.0867	42.8621
				22.8778	5.81086	603.333	4.10068	3.10997	70.5692	44.3317
				19.4385	7.41561	628.333	4.2706	3.23883	57.5893	46.1686
	φ90-KDDC	CgCS+CitS	385	26.4692	9.48151	1088.33	7.39709	2.82684	78.0159	39.9843
				28.2754	8.19552	1144.67	7.77997	2.97316	94.9295	42.0539
				32.6505	10.8552	1150.67	7.82075	2.98874	72.0463	42.2743

## Sheet: Sup.1
a	Nitrogenase activity(μmol 4-h-1 mL-1)				b	Cell number(107 cells mL-1)				c	Nitrogenase activity(μmol 4-h-1 mL-1)				d	Cell number(107 cells mL-1)				e	Nitrogenase activity(μmol 4-h-1 mL-1)				f	Cell number(107 cells mL-1)				g	Nitrogenase activity(μmol 4-h-1 mL-1)				h	Cell number(107 cells mL-1)
	Culture time(h)					Culture time(h)					Culture time(h)					Culture time(h)					Culture time(h)					Culture time(h)					Culture time(h)					Culture time(h)
	26.0833	49.8333	121.583			26.0833	49.8333	121.583			12.15	24.75	49			12.15	24.75	49			23.6667	70.9167	142.917			23.6667	70.9167	142.917			25.1083	73.2083	150.008			25.1083	73.2083	150.008
NG13-KDC w/o y.e.	0.000234329	-9.51963e-05	0.00013181		NG13-KDC w/o y.e.	1.20983	1.05535	1.26318		NG13-KDC	0.0218768	0.253738	0.078438		NG13-KDC	19.2267	23.1078	32.7407		NG13-KDC	0.310527	0.0521712	0.00408612		NG13-KDC	29.0213	35.804	40.1835		NG13-KDC	0.30766	0.0219025	0.00535662		NG13-KDC	28.5489	33.2794	36.4888
	5.12595e-05	0	0.000197715			1.24279	1.16058	1.33008			0.0207857	0.222913	0.0931642			17.4627	20.8748	34.2596			0.303423	0.0757066	0.000120826			26.0116	35.422	35.2306			0.281331	0.0375879	0.000527241			27.9561	31.6692	33.1537
	0.00015744	0.000128149	0.0011094			1.0522	1.09248	1.40076			0.0204306	0.304493	0.0549099			15.2792	19.7045	33.3777			0.301135	0.0869801	0.000150117			27.23	32.3362	35.8215			0.265184	0.0403595	0			27.7104	32.4149	33.8183
NG13-KDC	0.216227	0.0688525	0.00132176		NG13-KDC	25.6976	31.0081	33.1972		NG13-KDC +NH4Cl 10 mg L-1	0.0107572	0.293461	0.0799209		NG13-KDC +NH4Cl 10 mg L-1	21.3747	27.9835	38.892		NG13-KDC +Gln 100 mg L-1	0.254848	0.0363576	0.0015268		NG13-KDC +Gln 100 mg L-1	40.1707	49.3035	43.8311		NG13-KDC +Glu 1000 mg L-1	0.187039	0.00202109	0.0151106		NG13-KDC +Glu 1000 mg L-1	19.8197	46.3944	69.1158
	0.213071	0.0524019	0.000816491			25.7113	32.1991	32.4928			0.00531268	0.232993	0.0665092			19.84	26.0221	36.7802			0.305448	0.0410223	0.00658319			35.42	54.831	56.4525			0.235453	0.00206136	0.0297452			17.1773	49.7	76.2739
	0.187159	0.0425308	0			24.3777	30.0619	32.3753			0.00397261	0.220248	0.0507762			23.5952	24.9928	35.7693			0.260003	0.00961482	0.0196068			30.5325	48.7262	57.4412			0.246137	0.00266916	0.0280756			18.0753	47.6524	77.1834
										NG13-KDC +NH4Cl 100 mg L-1	0.000285589	0.00262156	0.00319274		NG13-KDC +NH4Cl 100 mg L-1	19.9306	65.3017	67.6039		NG13-KDC +Gln 500 mg L-1	0.00028925	0.00355521	0.0416044		NG13-KDC +Gln 500 mg L-1	79.7338	84.8085	107.845		NG13-KDC +Glu 7500 mg L-1	0.246152	0	0.00104716		NG13-KDC +Glu 7500 mg L-1	31.8488	106.515	149.947
											6.95665e-05	0.00139499	0.0295401			21.5553	66.6615	67.96			-5.49209e-05	0.00279364	0.0488979			78.0182	86.4461	102.732			0.223092	0	0.000278266			30.7422	91.175	146.72
											0.00010618	0.000732279	0.0248462			22.493	66.0015	71.0284			5.85823e-05	0.00182337	0.0382579			75.8276	86.6952	112.394			0.224469	0	0.000241652			26.356	93.7687	150.903

## Sheet: Sup.2
a	Nitrogenase activity(μmol 4-h-1 mL-1)						b	Cell number(107 cells mL-1)						c	Nitrogenase activity(μmol 4-h-1 mL-1)						d	Cell number(107 cells mL-1)						e	Glutamate(mg L-1)
	Culture time(h)							Culture time(h)							Culture time(h)							Culture time(h)							Culture time(h)
	21.375	42.275	72.125	127.475	193.625			21.375	42.275	72.125	127.475	193.625			21.375	42.275	72.125	127.475	193.625			21.375	42.275	72.125	127.475	193.625			21.375	42.275	72.125	127.475	193.625
NG13 glucose7.5	0.105986	0.128083	0.103123	0.0511936	0		NG13 glucose7.5	25.8935	24.0196	27.092	30.7459	33.7507		CgCS glucose7.5	0.044669	0.0560157	0.0487002	0.019658	0.0192736		CgCS glucose7.5	15.1801	15.2184	14.3061	14.0133	14.6888		CgCS glucose7.5	10.5	16.1875	22.3125	27.8125	16.0625
	0.0957455	0.121987	0.0786724	0.0152021	0.00306825			23.7785	21.9004	25.5805	29.6	29.0755			0.0657989	0.047946	0.0427285	0.0169742	0.0146309			15.2741	14.5997	13.4911	12.9268	14.1867			14.2	23.6	28	24.8	15.7333
	0.091004	0.129705	0.0885618	0.0364052	0.00718366			20.6706	22.1832	25.175	29.3508	30.1519			0.0399495	0.0488979	0.0375366	0.0255968	0.0212654			14.5759	15.4895	13.915	14.6563	14.794			12.2667	21.4	21.4667	32.8667	19.4
NG13 glucose15	0.1359	0.145365	0.0547891	0.0215986	0.00426552		NG13 glucose15	21.2032	21.3125	24.8186	30.4836	29.8083		CgCS glucose15	0.0582345	0.0552651	0.045383	0.0201889	0.0951487		CgCS glucose15	15.5357	15.8598	16.6051	15.4599	19.0577		CgCS glucose15	10.5625	15.8125	24.0625	23.8125	14.6875
	0.110819	0.15636	0.0825425	0.00689074	0.00663079			21.4957	22.7901	26.2228	26.4972	29.1239			0.0544779	0.0462617	0.0567077	0.0165605	0.0525593			15.114	15.4049	17.2458	15.1485	17.2083			10.4	17.0667	25	25.9333	9.4
	0.107257	0.116989	0.0731876	0.012046	0.0187939			20.9464	21.9948	25.1796	28.9751	32.3299			0.0543937	0.0473784	0.0382286	0.0168424	0.048854			15.1122	15.9913	15.6399	15.8558	17.2826			11.1333	18.3333	24.4667	28.3333	13.4667
NG13 glucose7.5 +citrate7.5	0.381404	0.101223	0.101351	0.000333187	0.013419		NG13 glucose7.5 +citrate7.5	26.2356	31.3076	34.0684	36.3941	41.8133		CgCS glucose7.5 +citrate7.5	0.0560962	0.0987515	0.106093	0.0839375	0.00429848		CgCS glucose7.5 +citrate7.5	13.5093	14.2252	14.28	14.0766	15.2181		CgCS glucose7.5 +citrate7.5	15.625	54.4375	76.4375	100.812	107.562
	0.314715	0.142307	0.0881261	0.00018307	0.00363576			24.3885	30.076	33.8332	35.7322	36.7236			0.0621778	0.112851	0.0717304	0.0640598	0.00112771			13.0986	13.8034	13.459	13.5688	13.7728			16.4	57.2	74.8667	109.667	100.067
	0.302343	0.0925454	0.0436914	0.000128149	0.00542252			23.52	29.9842	33.7766	35.6805	38.3275			0.0607645	0.110585	0.0825937	0.0691894	0.00362844			13.0895	14.1047	15.008	13.2605	13.2494			17.8667	57.6	85.4667	117	120.667
NG13 glucose7.5 +malate7.5	0.247873	0.108245	0.0753954	0.00158538	0.0015744		NG13 glucose7.5 +malate7.5	28.0041	32.1633	34.3546	42.59	48.3024		CgCS glucose7.5 +malate7.5	0.0605045	0.102449	0.0623023	0.0813891	0.00382982		CgCS glucose7.5 +malate7.5	14.9562	16.4608	17.7182	20.9717	21.2044		CgCS glucose7.5 +malate7.5	8.625	25.875	33.1875	52.5625	64.5625
	0.224993	0.130891	0.0635874	0.000267282	0.000146456			27.2219	27.1548	34.9448	38.3302	44.7243			0.0576377	0.0919413	0.0728105	0.0528193	0.00383348			15.1902	18.09	18.9433	19.2454	27.1125			7.86667	22.3333	39.5333	60.9333	67.6667
	0.212149	0.0866542	0.0804628	0.000461336	4.02753e-05			26.2522	28.8707	34.3723	38.0301	42.5287			0.059007	0.0844427	0.0588899	0.063225	0.00479277			14.0741	17.1786	19.5755	20.872	23.2031			9.4	24.6	38.4667	54.6667	36
NG13 glucose7.5 +succinate7.5	0.343717	0.0993153	0.00573374	0	0		NG13 glucose7.5 +succinate7.5	30.2135	25.422	37.802	42.0471	49.0702		CgCS glucose7.5 +succinate7.5	0.102687	0.117183	0.066879	0.0752197	0.00162932		CgCS glucose7.5 +succinate7.5	17.2292	19.5253	20.5218	23.0405	26.536		CgCS glucose7.5 +succinate7.5	17.125	41.5625	49.875	58.375	33.625
	0.283718	0.0672232	0.0705111	0.00091901	0			28.0256	26.3543	37.4687	41.0265	44.5287			0.10033	0.102508	0.0725725	0.0721697	0.00202109			17.1399	19.844	20.3702	22.9524	27.3416			16.4667	42.6	54.4667	64.4	33.4667
	0.270467	0.125655	0.113738	0.000120826	0			28.4399	31.8691	39.1235	38.4971	45.5919			0.103654	0.114741	0.0669742	0.074059	0.00179408			16.5853	19.1396	20.2692	23.411	26.6862			18	49.1333	52.2667	68.1333	38.1333
NG13 glucose7.5 +2-OG7.5	0.254478	0.0756115	0.0915788	0.000347832	0		NG13 glucose7.5 +2-OG7.5	29.0448	29.1434	32.0022	38.781	43.0463		CgCS glucose7.5 +2-OG7.5	0.0757176	0.066685	0.0555177	0.0623975	0.0608194		CgCS glucose7.5 +2-OG7.5	18.4526	16.2778	16.9501	16.4834	16.7928		CgCS glucose7.5 +2-OG7.5	23.25	46.3125	57	75.3125	93.3125
	0.197924	0.0709212	0.126033	0.00136204	0			27.0978	29.9248	32.4159	35.9924	40.282			0.0854789	0.0589777	0.0598528	0.0624744	0.0470343			17.3025	17.2866	16.7616	17.1519	16.5286			24.6667	48.8667	61.0667	78.0667	100.733
	0.179555	0.0654145	0.137185	0.0285259	0			27.4113	28.8551	31.7173	33.4895	38.4597			0.0747547	0.0599004	0.0469244	0.0548037	0.0489821			17.2238	16.8484	16.5486	16.7883	17.2566			25.8	46.8667	61	84.4	99.8

## Sheet: Sup.3
a	Nitrogenase activity(μmol 4-h-1 mL-1)							b	Cell number(107 cells mL-1)
	Culture time(h)								Culture time(h)
	26.1667	68.6167	144.817	216.875	286.917				26.1667	68.6167	144.817	216.875	286.917
NG13 glucose	0.0808912	0.0667106	0.0109	0.0197166	0.00993336			NG13 glucose	17.0113	19.6783	30.3224	32.763	31.1304
	0.0814148	0.0984073	0.01808	0.00730814	0.00150117				17.1273	20.6058	25.9905	28.3335	30.08
	0.0784417	0.0726897	0.0185523	0.00217487	0.0183802				15.2897	20.012	27.5692	29.2817	31.8974
NG13 citrate	0	0.00497583	0.022232	0.014382	0.00461336			NG13 citrate	8.33821	18.9635	63.0101	75.7178	85.6858
	0	0.0246265	0.0206759	0.00938415	0				8.21828	19.8145	67.3898	77.8928	80.9674
	0	0.0291813	0.0242201	0.0115444	0				7.78947	19.0018	65.3923	81.033	85.0706
NG13 malate	0.0751684	0.00966608	0	0	0			NG13 malate	25.7312	32.8974	37.0189	34.0176	35.8275
	0.0604716	0.0114455	0	0	0				25.07	32.167	36.6967	33.2194	35.7965
	0.0578537	0.0111197	0	0	0				24.991	31.85	35.5453	34.3083	29.8667
NG13 succinate	0	0	0	0	0			NG13 succinate	11.4267	21.4637	24.6163	23.9894	24.5811
	0	0	0	0	0				10.6293	22.4827	24.6993	23.7094	25.3037
	0	0	0	0	0				10.562	22.3211	24.0902	23.7754	25.644
NG13 no carbon source	0	0	0	0	0			NG13 no carbon source	10.7197	9.78695	9.2624	7.59067	7.84
	0	0	0	0	0				9.47031	9.072	16.9807	8.10934	8.26583
	0	0	0	0	0				9.62912	9.05616	8.04448	8.68303	8.92599

[truncated: 6 more sheets: Sup.4, Sup.5, Sup.6, Sup.7, Sup.8, Sup.9]
